# Supplementary material for: A Combination of Metagenomic and Cultivation Approaches Reveals Hypermutator Phenotypes within Vibrio cholerae-Infected Patients
Source: mSystems. 2021 Aug 24;6(4):e00889-21. doi: 10.1128/mSystems.00889-21 (PMC8407408; doi:10.1128/mSystems.00889-21)
Supplement: TABLE S1 [file msystems.00889-21-st001.xlsx]

## Sheet: Table S1
Table S1: Metagenomic sequencing of index cases and infected contact samples
	ID	Household_number	Day sampled after index case presentation	Type	Symptoms	Kraken_reads_Vibrio_cholerae	Kraken_pourcentage_reads_Vibrio_cholerae	Coverage_Midas_Vibrio_cholerae	Coverage_inStrain_Vibrio_cholerae	Breadth_inStrain_Vibrio_cholerae	Kraken_reads_ICP1	Kraken_pourcentage_reads_ICP1	Kraken_reads_ICP3	Kraken_pourcentage_reads_ICP3	Sample_material	Serotype	Accession number
	Patient A/2.00d1	2	Day 1	index case	symptomatic	12629981	82.89	354.1	451.4	0.98	-	-	601	0.003	stool	ogawa	SAMN16502427
	2.01d7	2	Day 7	contact_1	symptomatic	2366	0.02312	0.03	-	-	-	-	2543	0.008	swab	ogawa	SAMN16502428
	7.00d1	7	Day 1	index case	symptomatic	15659	0.4261	0.42	-	-	-	-	-	-	stool	ogawa	SAMN16502446
	8.00d1	8	Day 1	index case	symptomatic	3466	0.2022	0.05	-	-	-	-	-	-	stool	ogawa	SAMN16502447
	9.00d1	9	Day 1	index case	symptomatic	13143	0.2287	0.28	-	-	-	-	910083	5.028	stool	ogawa	SAMN16502448
	Patient B/11.00d1	11	Day 1	index case	symptomatic	2228822	71.2	81.5	111.4	1	-	-	-	-	stool	ogawa	SAMN16502418
	13.00d2	13	Day 2	index case	symptomatic	567	0.003763	0.01	-	-	-	-	-	-	swab	ogawa	SAMN16502419
	13.02d10	13	Day 10	contact_1	asymptomatic	733	0.008634	0.01	-	-	-	-	-	-	swab	ogawa	SAMN16502450
	13.02d2	13	Day 2	contact_2	symptomatic	1150	0.008935	0.03	-	-	-	-	-	-	swab	ogawa	SAMN16502420
	Patient C/15.00d1	15	Day 1	index case	symptomatic	2477863	67.94	87.5	111.9	1	-	-	-	-	stool	ogawa	SAMN16502421
	15.02d2	15	Day 2	contact_2	symptomatic	133855	0.8583	4.13	-	-	-	-	4959	0.024	swab	ogawa	SAMN16502422
	15.03d7	15	Day 7	contact_3	symptomatic	59891	0.1558	1.6	-	-	-	-	-	-	swab	ogawa	SAMN16502423
	Patient D/18.00d1	18	Day 1	index case	symptomatic	291699	2.415	10.3	18.6	0.9	-	-	5836264	33.81	stool	ogawa	SAMN16502424
	Patient E day1/18.01d9	18	Day 9	contact_1	symptomatic	7601532	45.05	236.3	351.1	1	-	-	2063	0.01	swab	ogawa	SAMN16502426
	Patient E day2/18.01d10	18	Day 10	contact_1	symptomatic	1857828	7.111	78.7	109	1	-	-			swab	ogawa	SAMN16502425
	Patient F/24.00d1	24	Day 1	index case	symptomatic	659588	7.415	20.58	18.2	1	-	-	6883	0.037	stool	ogawa	SAMN16502429
	24.03d7	24	Day 7	contact_3	symptomatic	5	0.0006531	0	-	-	-	-	-	-	swab	ogawa	SAMN16502430
	Patient G/36.00d1	36	Day 1	index case	symptomatic	152021	1.271	6.06	7.7	1	-	-	650	0.002	stool	ogawa	SAMN16502431
	Patient H/40.00d1	40	Day 1	index case	symptomatic	2037382	27.51	60.1	98.6	1	-	-	543	0.003	swab	ogawa	SAMN16502432
	40.00d2	40	Day 2	index case	symptomatic	36638	0.3576	1.7	-	-	-	-	308	0.001	stool	ogawa	SAMN16502433
	Patient I/41.00d1	41	Day 1	index case	symptomatic	335218	3.584	9.23	13	1	-	-	1206679	5.7	stool	ogawa	SAMN16502434
	44.00d1	44	Day 1	index case	symptomatic	32144	0.4013	1.05	-	-	-	-	59920	0.5	stool	ogawa	SAMN16502435
	Patient J/46.00d1	46	Day 1	index case	symptomatic	9609962	61.83	392.4	424.6	1	-	-	-	-	stool	ogawa	SAMN16502436
	Patient K/48.00d1	48	Day 1	index case	symptomatic	356743	37.47	12.5	18.1	0.94	-	-	-	-	stool	ogawa	SAMN16502437
	48.01d4	48	Day 4	contact	symptomatic	7923	0.04844	0.34	-	-	22833	0.0637	-	-	swab	ogawa	SAMN16502438
	Patient L/51.00d1	51	Day 1	index case	symptomatic	3892772	45.59	137.18	164.4	0.98	-	-	-	-	stool	ogawa	SAMN16502439
	53.00d1	53	Day 1	index case	symptomatic	19977	0.7662	0.63	-	-	-	-	-	-	stool	ogawa	SAMN16502440
	53.02d3	53	Day 2	contact	asymptomatic	3100	0.05311	0.05	-	-	-	-	-	-	swab	ogawa	SAMN16502449
	Patient M/55.00d1	55	Day 1	index case	symptomatic	2751466	36.01	112.6	113	1	-	-	-	-	stool	ogawa	SAMN16502441
	56.00d1	56	Day 1	index case	symptomatic	38691	0.1422	0.25	-	-	26083162	95.9	-	-	stool	ogawa	SAMN16502442
	57.00d2	57	Day 2	index case	symptomatic	163	0.001811	0	-	-	7170	0.02863	-	-	stool	ogawa	SAMN16502443
	Patient N/58.00d1	58	Day 1	index case	symptomatic	138782	1.62	5	6.7	0.97	5674	0.02169	-	-	stool	ogawa	SAMN16502444
	59.00d1	59	Day 1	index case	symptomatic	26968	0.4217	0.94	-	-	-	-	2821	0.012	stool	ogawa	SAMN16502445
