# Supplementary material for: A Combination of Metagenomic and Cultivation Approaches Reveals Hypermutator Phenotypes within Vibrio cholerae-Infected Patients
Source: mSystems. 2021 Aug 24;6(4):e00889-21. doi: 10.1128/mSystems.00889-21 (PMC8407408; doi:10.1128/mSystems.00889-21)
Supplement: TABLE S2 [file msystems.00889-21-st002.xlsx]

## Sheet: Table S2
Table S2: Completeness and redundancy of Vibrio cholerae bins for each patient.
	ID	Completeness	Redundancy	Number of contigs	N50	Genome size
	Patient A	99.2	0	50	119593	3790569
	Patient B	100	0	47	134218	3927449
	Patient C	97.2	0	36	178308	3912279
	Patient E	100	0	38	176574	3974233
	Patient F	100	0	46	156995	3942213
	Patient H	100	0	37	176574	3926025
	Patient I	98.6	0	105	63906	3837177
	Patient J	100	0	35	177859	3912332
	Patient K	91	0	316	15266	3266783
	Patient L	93.1	0	120	78646	3621399
	Patient M	100	0	35	177859	3920341
