# Supplementary material for: A Combination of Metagenomic and Cultivation Approaches Reveals Hypermutator Phenotypes within Vibrio cholerae-Infected Patients
Source: mSystems. 2021 Aug 24;6(4):e00889-21. doi: 10.1128/mSystems.00889-21 (PMC8407408; doi:10.1128/mSystems.00889-21)
Supplement: TABLE S3 [file msystems.00889-21-st003.xlsx]

## Sheet: Table S3
Table S3: FIxed SNPs between metagenomic samples
	scaffold	position	refBase	mutation_type	mutation	gene	Patient A	Patient B	Patient C	Patient D	Patient E day 1	Patient E day 2	Patient F	Patient G	Patient H	Patient I	Patient J	Patient K	Patient L	Patient M	Patient N	Gene annotation
	VC_c_000000001083	37620	A	NS	N:D973G	VC_c_000000001083_34	G	G	G	A	G	G	A	A	G	A	A	A	G	G	G	Outer membrane protein U
	VC_c_000000001083	47683	C	S	S:746	VC_c_000000001083_41	C	C	C	C	C	C	C	C	C	C	C	C	C	C	T	Glutamate-1-semialdehyde 2,1-aminomutase
	VC_c_000000001695	35683	C	I			C	C	C	C	C	C	C	C	C	C	C	C	T	T	T
	VC_c_000000001695	37958	G	S	S:1650	VC_c_000000001695_36	A	G	G	G	G	G	G	G	G	G	G	G	G	G	G	TonB-dependent receptor
	VC_c_000000002011	18309	A	NS	N:F49Y	VC_c_000000002011_16	T	T	T	T	T	T	T	A	A	A	A	A	T	T	T	Citrate lyase alpha chain
	VC_c_000000002062	19750	A	NS	N:Y1096S	VC_c_000000002062_16	A	A	A	A	A	A	A	A	C	A	A	A	A	A	A	hypothetical protein
	VC_c_000000002062	32268	A	NS	N:N1146H	VC_c_000000002062_22	A	A	A	A	A	A	A	A	A	A	A	A	A	C	A
	VC_c_000000002120	22	T	I			T	T	T	T	T	T	T	G	T	T	T	T	T	T	T
	VC_c_000000002357	12311	T	S	S:50	VC_c_000000002357_13	G	T	T	T	T	T	T	T	T	T	T	T	T	T	T	Peptide chain release factor 3
	VC_c_000000002357	12314	T	S	S:53	VC_c_000000002357_13	C	T	T	T	T	T	T	T	T	T	T	T	T	T	T	Peptide chain release factor 3
	VC_c_000000002447	25821	T	I			G	T	T	T	T	T	T	T	T	T	T	T	T	T	T
	VC_c_000000002447	25831	G	I			A	G	G	G	G	G	G	G	G	G	G	G	G	G	G	potassium transporter Kup
	VC_c_000000002518	92760	G	NS	N:R35C	VC_c_000000002518_86	G	G	G	G	G	G	G	G	A	G	G	G	G	G	G
	VC_c_000000002685	3	A	I			T	T	T	A	A	A	A	A	A	A	A	A	T	T	T
	VC_c_000000002685	9578	C	I			C	C	C	C	C	C	C	C	C	C	C	C	C	T	C
	VC_c_000000002685	118332	A	I			G	G	G	A	G	G	G	A	G	G	A	A	G	G	A
	VC_c_000000003312	94475	G	NS	N:A417T	VC_c_000000003312_82	G	G	G	G	G	G	G	G	G	G	G	G	G	A	A	Phosphopantetheine adenylyltransferase
	VC_c_000000003632	22416	T	I			C	C	C	C	C	C	T	C	C	C	C	C	C	C	C
	VC_c_000000003742	137	G	I			A	G	G	G	G	G	G	G	G	G	G	G	G	G	G
	VC_c_000000003946	187374	T	NS	N:C873S	VC_c_000000003946_163	G	G	G	T	G	G	G	T	T	T	T	T	G	G	T	Chitodextrinase
	VC_c_000000003946	351566	C	S	S:750	VC_c_000000003946_309	C	C	C	C	C	C	C	C	T	C	C	C	C	C	C	AEC family transporter
	VC_c_000000003946	408948	T	NS	N:S942T	VC_c_000000003946_362	C	C	C	T	C	C	C	C	C	C	T	T	C	C	C	LacI family DNA-binding transcriptional regulator
	VC_c_000000003946	418319	G	I			G	G	G	G	G	G	G	G	G	G	G	A	G	G	G
	VC_c_000000003946	512546	G	NS	N:A2278V	VC_c_000000003946_441	G	G	G	G	G	G	G	A	G	G	G	G	G	G	G	Hsp70 family protein
	VC_c_000000004552	96678	G	NS	N:P1399L	VC_c_000000004552_75	G	G	G	G	G	G	G	G	G	A	G	G	G	G	G	PTS system mannitol-specific EIICBA component
	VC_c_000000004552	338931	G	I			G	G	G	G	G	G	G	G	A	G	G	G	G	G	G
	VC_c_000000006059	39553	G	NS	N:Q242*	VC_c_000000006059_29	A	G	G	G	G	G	G	G	G	G	G	G	G	G	G	hypothetical protein
	VC_c_000000006103	11060	G	I			A	A	A	G	A	A	G	G	A	G	G	G	A	A	A
	VC_c_000000006103	67165	G	S	S:417	VC_c_000000006103_56	T	G	G	G	G	G	G	G	G	G	G	G	G	G	G	DNA polymerase III subunit epsilon
	VC_c_000000006103	74316	C	S	S:336	VC_c_000000006103_65	T	C	C	C	C	C	C	C	C	C	C	C	C	C	C	tRNA(Ile)-lysidine synthase
	VC_c_000000006103	105062	A	S	S:1017	VC_c_000000006103_92	A	G	A	A	A	A	A	A	A	A	A	A	A	A	A	bifunctional diaminohydroxyphosphoribosylaminopyrimidine deaminase/5-amino-6-(5-phosphoribosylamino)uracil reductase RibD
	VC_c_000000007443	34933	G	NS	N:A1053T	VC_c_000000007443_35	G	A	G	G	G	G	G	G	G	G	G	G	G	G	G	IncF plasmid conjugative transfer pilus assembly protein TraC
	VC_c_000000008681	69037	C	I			C	C	C	C	C	C	C	C	C	C	C	C	T	T	T
	VC_c_000000008681	87478	T	NS	N:V613E	VC_c_000000008681_76	C	C	C	C	C	C	T	T	T	T	T	T	C	C	C	1,4-dihydroxy-2-naphthoate octaprenyltransferase
	VC_c_000000008681	140132	A	I			A	A	A	A	A	A	A	A	A	A	A	A	G	G	G
	VC_c_000000008681	174862	C	S	S:38	VC_c_000000008681_170	C	C	C	C	C	C	C	C	C	C	C	C	T	T	T	30S ribosomal protein S4
	VC_c_000000008681	229762	A	I			T	A	A	A	A	A	A	A	A	A	A	A	A	A	A
	VC_c_000000010925	278555	G	I			G	G	G	G	G	G	G	G	G	A	G	G	G	G	G
	VC_c_000000010925	364087	A	S	S:572	VC_c_000000010925_337	A	A	A	A	A	A	A	A	A	A	A	A	C	C	C	Putative beta-barrel assembly-enhancing protease,Exported zinc metalloprotease YfgC precursor
