# Supplementary material for: A Combination of Metagenomic and Cultivation Approaches Reveals Hypermutator Phenotypes within Vibrio cholerae-Infected Patients
Source: mSystems. 2021 Aug 24;6(4):e00889-21. doi: 10.1128/mSystems.00889-21 (PMC8407408; doi:10.1128/mSystems.00889-21)
Supplement: TABLE S4 [file msystems.00889-21-st004.xlsx]

## Sheet: Table S4
Table S4: Intra-host single nucleotide variants characterized from metagenomics data
	Patient	scaffold	position	Depth	refBase	varBase	varFreq	mutation_type	mutation	gene	gene annotation	Uniprot/Uniref ID	functional category 1	functional category 2	functional category 3
	Patient A	VC_c_000000002518	1362	215	C	T	0.0976744	I
	Patient A	VC_c_000000006059	3326	56	A	T	0.0535714	N	N:*1199C	VC_c_000000006059_6	Zona occludens toxin	P38442	toxin activity	pathogenesis
	Patient A	VC_c_000000006059	3327	61	T	A	0.0655738	I
	Patient A	VC_c_000000006059	3328	59	T	A	0.186441	I
	Patient A	VC_c_000000009371	3662	277	A	C	0.0613718	I
	Patient A	VC_c_000000002262	7311	253	G	A	0.0671937	I
	Patient A	VC_c_000000002011	10089	556	C	T	0.0539568	I
	Patient A	VC_c_000000002011	10102	542	G	A	0.0719557	I
	Patient A	VC_c_000000002011	10127	443	A	G	0.0541761	I
	Patient A	VC_c_000000010925	12276	369	C	A	0.0650407	I
	Patient A	VC_c_000000004155	16490	140	C	T	0.0785714	I
	Patient A	VC_c_000000004155	16509	72	C	T	0.0555556	I
	Patient A	VC_c_000000009371	22221	303	T	C	0.0528053	I
	Patient A	VC_c_000000006309	22734	331	G	C	0.0543807	I
	Patient A	VC_c_000000004552	32100	214	T	A	0.0514019	I
	Patient A	VC_c_000000003632	36390	259	G	T	0.0540541	I
	Patient A	VC_c_000000006309	38322	235	A	G	0.0553191	I
	Patient A	VC_c_000000003632	39883	389	C	T	0.0642674	I
	Patient A	VC_c_000000001695	52826	90	G	T	0.222222	N	N:R740S	VC_c_000000001695_48	Hemolysin	P09545	toxin activity	pathogenesis
	Patient A	VC_c_000000003946	53074	195	G	C	0.0615385	I
	Patient A	VC_c_000000001083	54520	236	A	T	0.0550847	I
	Patient A	VC_c_000000002685	59055	217	C	A	0.0506912	I
	Patient A	VC_c_000000002685	59096	259	A	C	0.0694981	N	N:V40G	VC_c_000000002685_52	hypothetical protein	A0A0H3ADL7
	Patient A	VC_c_000000006103	61077	389	A	G	0.182519	I
	Patient A	VC_c_000000002262	62420	539	C	G	0.0500928	I
	Patient A	VC_c_000000002518	67459	260	G	T	0.0769231	I
	Patient A	VC_c_000000004552	74217	295	C	T	0.0711864	I
	Patient A	VC_c_000000003025	76136	379	G	A	0.0527704	I
	Patient A	VC_c_000000003025	76257	72	C	A	0.111111	I
	Patient A	VC_c_000000003025	76258	65	T	C	0.0769231	I
	Patient A	VC_c_000000009371	81227	217	A	G	0.0875576	I
	Patient A	VC_c_000000009371	81263	242	G	T	0.0578512	I
	Patient A	VC_c_000000002120	82259	312	A	T	0.0641026	I
	Patient A	VC_c_000000006309	94527	317	T	C	0.0694006	I
	Patient A	VC_c_000000001083	95808	213	T	C	0.0657277	I
	Patient A	VC_c_000000005751	97213	202	T	C	0.0792079	I
	Patient A	VC_c_000000005751	97256	192	G	T	0.0572917	I
	Patient A	VC_c_000000006103	98883	313	T	C	0.0670927	I
	Patient A	VC_c_000000006103	98964	336	T	C	0.0505952	I
	Patient A	VC_c_000000001083	100065	339	C	T	0.0560472	I
	Patient A	VC_c_000000002518	101393	244	A	T	0.0532787	I
	Patient A	VC_c_000000002518	101456	203	C	G	0.08867	I
	Patient A	VC_c_000000002062	101927	255	G	C	0.0745098	I
	Patient A	VC_c_000000002262	105357	245	G	A	0.0653061	I
	Patient A	VC_c_000000002262	105393	196	C	A	0.0714286	I
	Patient A	VC_c_000000002262	105395	191	C	G	0.0628272	I
	Patient A	VC_c_000000009371	109188	455	T	C	0.0549451	I
	Patient A	VC_c_000000009371	109234	330	C	T	0.0515152	I
	Patient A	VC_c_000000009371	109263	227	A	C	0.061674	I
	Patient A	VC_c_000000009371	114458	223	A	G	0.0538117	I
	Patient A	VC_c_000000009371	114484	222	T	C	0.0810811	I
	Patient A	VC_c_000000001083	130648	53	A	G	0.0566038	I
	Patient A	VC_c_000000002062	134677	266	T	C	0.0714286	I
	Patient A	VC_c_000000001083	142179	367	A	G	0.0681199	I
	Patient A	VC_c_000000010925	145658	127	G	A	0.0944882	N	N:V729M	VC_c_000000010925_133	Bifunctional protein FolD protein	WP_153733720.1	oxidation-reduction process	aa biosynthetic process
	Patient A	VC_c_000000003946	146966	416	G	A	0.0649038	I
	Patient A	VC_c_000000006103	156179	355	C	T	0.0535211	I
	Patient A	VC_c_000000006103	156224	345	A	G	0.0521739	I
	Patient A	VC_c_000000006103	164329	319	G	A	0.0595611	I
	Patient A	VC_c_000000006103	164348	425	G	A	0.0705882	I
	Patient A	VC_c_000000009371	179959	313	A	G	0.057508	I
	Patient A	VC_c_000000009371	179960	312	T	C	0.0608974	I
	Patient A	VC_c_000000004552	181203	327	C	A	0.0825688	I
	Patient A	VC_c_000000004552	182084	352	A	G	0.0511364	I
	Patient A	VC_c_000000009371	183651	243	A	T	0.0823045	N	N:T261S	VC_c_000000009371_158	hypothetical protein	A0A0H3ADL7
	Patient A	VC_c_000000010925	206025	280	C	A	0.0535714	I
	Patient A	VC_c_000000004552	213425	257	G	C	0.0505837	I
	Patient A	VC_c_000000008681	220561	431	G	T	0.062645	I
	Patient A	VC_c_000000008681	220584	347	C	T	0.0662824	I
	Patient A	VC_c_000000008681	246429	322	T	C	0.068323	I
	Patient A	VC_c_000000008681	246505	65	C	A	0.138462	I
	Patient A	VC_c_000000008681	246506	60	T	C	0.116667	I
	Patient A	VC_c_000000010925	258687	327	T	C	0.0519878	N	N:K1085E	VC_c_000000010925_232	Cytochrome c-type biogenesis protein CcmH	A0A0H3ANK5
	Patient A	VC_c_000000010925	284823	294	G	T	0.0578231	I
	Patient A	VC_c_000000010925	284827	278	C	G	0.0503597	I
	Patient A	VC_c_000000010925	284836	263	T	A	0.144487	I
	Patient A	VC_c_000000010925	284843	217	T	G	0.0552995	I
	Patient A	VC_c_000000003946	298731	110	A	G	0.0818182	I
	Patient A	VC_c_000000004552	306988	226	T	C	0.0619469	I
	Patient A	VC_c_000000004552	314892	331	T	G	0.0664653	I
	Patient A	VC_c_000000004552	314925	320	C	A	0.059375	I
	Patient A	VC_c_000000004552	331737	213	G	T	0.0516432	I
	Patient A	VC_c_000000004552	331741	228	G	T	0.0745614	I
	Patient A	VC_c_000000004552	331768	261	T	C	0.0536398	I
	Patient A	VC_c_000000004552	331807	316	A	G	0.0537975	I
	Patient A	VC_c_000000010925	372028	80	T	C	0.05	I
	Patient A	VC_c_000000010925	372030	74	G	A	0.0675676	I
	Patient A	VC_c_000000003946	418160	220	T	A	0.0545455	I
	Patient A	VC_c_000000003946	421600	243	T	C	0.0534979	I
	Patient A	VC_c_000000003946	421684	258	T	C	0.0581395	I
	Patient A	VC_c_000000003946	426163	227	C	T	0.0660793	I
	Patient A	VC_c_000000003946	460690	393	T	C	0.0712468	I
	Patient A	VC_c_000000003946	460761	385	T	G	0.0623377	I
	Patient B	VC_c_000000003025	561	79	T	G	0.0506329	I
	Patient B	VC_c_000000002447	4599	33	C	T	0.0606061	S	S:698	VC_c_000000002447_8	DNA-directed RNA polymerase subunit beta	Q9KV30	transcription
	Patient B	VC_c_000000003946	9499	36	C	A	0.0526316	N	N:G1616C	VC_c_000000003946_7	hypothetical protein	Q9KTK1
	Patient B	VC_c_000000002357	10987	28	C	A	0.0714286	I
	Patient B	VC_c_000000002518	18070	37	T	C	0.0540541	N	N:F978L	VC_c_000000002518_19	2-aminoethylphosphonate ABC transporter ferric-binding protein	Q9KLY8	transmembrane transporter
	Patient B	VC_c_000000003632	31440	38	G	C	0.0526316	N	N:L1463F	VC_c_000000003632_25	hypothetical protein	Q9KNB3
	Patient B	VC_c_000000004552	33547	40	C	A	0.05	S	S:1395	VC_c_000000004552_24	hypothetical protein	Q9KKK2	lipopolysaccharide core region biosynthetic process
	Patient B	VC_c_000000004552	62747	40	G	T	0.05	S	S:21	VC_c_000000004552_49	PEGA domain-containing protein	Q9KKM8
	Patient B	VC_c_000000002357	64544	24	G	C	0.0833333	I
	Patient B	VC_c_000000003312	79042	36	C	A	0.0555556	N	N:R1203S	VC_c_000000003312_66	polysaccharide deacetylase family protein	Q9KVA7	carbohydrate metabolic process
	Patient B	VC_c_000000008681	122372	57	C	A	0.0526316	I
	Patient B	VC_c_000000009371	183649	72	C	A	0.0543478	N	N:T259K	VC_c_000000009371_158	hypothetical protein	Q9K2Q7
	Patient B	VC_c_000000003946	200979	36	T	C	0.0555556	N	N:V1549A	VC_c_000000003946_175	Response regulator	Q9KT19	signal transduction system
	Patient B	VC_c_000000010925	205801	38	G	T	0.0526316	I
	Patient B	VC_c_000000010925	215711	15	G	T	0.133333	S	S:503	VC_c_000000010925_195	porin family protein	QHQ90386.1
	Patient B	VC_c_000000004552	256129	16	C	T	0.125	S	S:819	VC_c_000000004552_221	hypothetical protein	Q9KL63	integral component of membrane
	Patient B	VC_c_000000004552	339662	23	A	G	0.0869565	I
	Patient B	VC_c_000000004552	352854	33	G	T	0.0606061	N	N:V210F	VC_c_000000004552_295	hypothetical protein	Q9KLE9
	Patient C	VC_c_000000010925	3154	38	A	G	0.0526316	S	S:155	VC_c_000000010925_5	hypothetical protein	Q9KR39
	Patient C	VC_c_000000006103	13160	24	C	A	0.214286	I
	Patient C	VC_c_000000002447	26327	23	A	G	0.217391	I
	Patient C	VC_c_000000009371	52841	27	C	T	0.185185	I
	Patient C	VC_c_000000009371	52842	27	G	A	0.185185	I
	Patient C	VC_c_000000002357	71001	70	C	T	0.185714	I
	Patient D	VC_c_000000002685	538	71	A	G	0.0704225	I
	Patient D	VC_c_000000004155	6923	21	A	G	0.0952381	S	S:285	VC_c_000000004155_10	hypothetical protein	C3LTD1
	Patient D	VC_c_000000009552	7162	25	G	A	0.08	N	N:G976D	VC_c_000000009552_5	Glycine cleavage system protein T	A0A2J8GQ88	glycine catabolic process
	Patient D	VC_c_000000002614	12672	9	C	A	0.333333	N	N:L165M	VC_c_000000002614_9	Peptide ABC transporter, ATP-binding protein	Q9KVH6	peptide transport
	Patient D	VC_c_000000002614	12673	9	T	C	0.333333	N	N:L166P	VC_c_000000002614_9	Peptide ABC transporter, ATP-binding protein	Q9KVH6	peptide transport
	Patient D	VC_c_000000002357	14649	23	T	A	0.0869565	N	N:T677S	VC_c_000000002357_14	ATP-dependent RNA helicase SrmB	Q9KU63	RNA metabolic process
	Patient D	VC_c_000000005751	15608	13	G	A	0.153846	S	S:327	VC_c_000000005751_12	AHS2 domain-containing protein	Q9KLG6
	Patient D	VC_c_000000006309	21398	10	G	A	0.2	S	S:449	VC_c_000000006309_25	Methyl-accepting chemotaxis protein	Q9KUR6	chemotaxis
	Patient D	VC_c_000000003632	22653	28	C	G	0.0714286	N	N:V83L	VC_c_000000003632_18	ATP-dependent RNA helicase	Q9KNA4	RNA metabolic process
	Patient D	VC_c_000000001083	36105	15	G	T	0.4	I
	Patient D	VC_c_000000006309	39336	15	G	A	0.133333	N	N:P862L	VC_c_000000006309_42	MSHA biogenesis protein MshL	Q9KUV9	pathogenesis	pilus assembly
	Patient D	VC_c_000000003312	44585	12	C	G	0.166667	I
	Patient D	VC_c_000000002357	48380	24	A	G	0.0833333	N	N:Q121R	VC_c_000000002357_43	Beta-hexosaminidase	C3LSU7	cell wall biogenesis
	Patient D	VC_c_000000003312	51992	18	G	A	0.111111	S	S:470	VC_c_000000003312_42	Uracil-DNA_glycosylase-like	Q9KV90
	Patient D	VC_c_000000008681	53527	17	T	G	0.117647	N	N:D142A	VC_c_000000008681_48	Transcriptional regulator, LuxR family	Q9KNN0	transcription regulation	biofilm formation
	Patient D	VC_c_000000002011	67885	9	C	A	0.333333	N	N:D389Y	VC_c_000000002011_58	Peptidase B	Q9KTX5	proteolysis
	Patient D	VC_c_000000004552	69802	16	T	C	0.125	N	N:F463S	VC_c_000000004552_53	High-affinity proline transporter PutP	Q9KKN1	transmembrane transport
	Patient D	VC_c_000000009371	70098	22	C	A	0.0909091	N	N:E161*	VC_c_000000009371_59	hypothetical protein	C3LMQ9
	Patient D	VC_c_000000006309	72288	12	T	A	0.166667	N	N:E22V	VC_c_000000006309_71	Malate dehydrogenase	Q9KUT3	carbohydrate metabolic process
	Patient D	VC_c_000000010925	76036	10	C	A	0.2	S	S:1047	VC_c_000000010925_74	Rec2-related protein	Q9KQW8	transformation
	Patient D	VC_c_000000001083	89032	6	A	T	0.333333	N	N:I276F	VC_c_000000001083_67	RNA polymerase-binding transcription factor DksA	Q9KUC6	regulation of gene expression
	Patient D	VC_c_000000002262	89174	40	C	A	0.05	N	N:W349L	VC_c_000000002262_72	type VI secretion system-associated protein TagO	QHQ91617.1	secretion system
	Patient D	VC_c_000000008681	96157	7	G	T	0.285714	I
	Patient D	VC_c_000000008681	96158	7	A	C	0.285714	I
	Patient D	VC_c_000000008681	97013	11	G	T	0.181818	N	N:R839S	VC_c_000000008681_87	Radical_SAM domain-containing protein	Q9KNS0	iron-sulfur cluster binding
	Patient D	VC_c_000000002518	105267	7	T	C	0.285714	S	S:1626	VC_c_000000002518_93	Nuclease SbcCD subunit C	Q9KM67	DNA recombination
	Patient D	VC_c_000000010925	108004	15	T	A	0.4	I
	Patient D	VC_c_000000008681	115039	7	T	C	0.285714	S	S:744	VC_c_000000008681_104	Argininosuccinate lyase	C3LRV2	Amino-acid biosynthesis
	Patient D	VC_c_000000008681	149412	12	C	A	0.166667	N	N:G665C	VC_c_000000008681_134	ABC transporter, ATP-binding protein	Q9KNX2	transmembrane transport
	Patient D	VC_c_000000008681	235800	13	G	C	0.153846	N	N:C427S	VC_c_000000008681_231	2-hydroxyacid dehydrogenase family protein	Q9KP72	oxidation-reduction process
	Patient D	VC_c_000000008681	243907	18	G	T	0.111111	S	S:6	VC_c_000000008681_237	Lipopolysaccharide export system permease protein LptG	Q9KP77	transmembrane transport
	Patient D	VC_c_000000003946	262313	5	C	T	0.4	N	N:A140T	VC_c_000000003946_232	Aspartate/alanine antiporter	A5F296	transmembrane transporter
	Patient D	VC_c_000000010925	265321	15	G	C	0.4	N	N:R332G	VC_c_000000010925_241	chemotaxis protein CheW	QHA21440.1	chemotaxis
	Patient D	VC_c_000000010925	265322	15	A	G	0.4	S	S:333	VC_c_000000010925_241	chemotaxis protein CheW	QHA21440.1	chemotaxis
	Patient D	VC_c_000000003946	272437	9	T	A	0.222222	I
	Patient D	VC_c_000000003946	272438	9	T	A	0.222222	I
	Patient D	VC_c_000000010925	274925	6	G	A	0.333333	N	N:R785C	VC_c_000000010925_251	Flagellar biosynthetic protein FlhF	Q9KQD2	bacterial-type flagellum organization	cell motility
	Patient D	VC_c_000000010925	298453	9	G	T	0.222222	N	N:S472Y	VC_c_000000010925_268	2-oxoglutarate dehydrogenase, E1 component	Q9KQB3	oxidation-reduction process
	Patient D	VC_c_000000004552	328655	5	A	T	0.4	I
	Patient D	VC_c_000000004552	328780	7	G	A	0.285714	I
	Patient D	VC_c_000000003946	336004	10	C	G	0.2	N	N:A1379P	VC_c_000000003946_296	DNA polymerase II	Q9KSP4	DNA replication proofreading
	Patient E day 1	VC_c_000000002685	755	163	A	G	0.0552147	I
	Patient E day 1	VC_c_000000006103	13137	42	C	G	0.136364	I
	Patient E day 1	VC_c_000000006103	13138	42	G	A	0.136364	I
	Patient E day 1	VC_c_000000006103	13163	44	C	A	0.0909091	I
	Patient E day 1	VC_c_000000006309	34509	56	A	G	0.0535714	I
	Patient E day 1	VC_c_000000001695	53558	30	G	A	0.4	N	N:T55I	VC_c_000000001695_49	hemolysin	P09545	toxin activity	pathogenesis
	Patient E day 1	VC_c_000000003632	57027	50	A	C	0.1	N	N:Y1379D	VC_c_000000003632_47	Chitinase	Q9KND8	chitin catabolic process
	Patient E day 1	VC_c_000000003632	57028	48	A	C	0.0625	S	S:1380	VC_c_000000003632_47	Chitinase	Q9KND8	chitin catabolic process
	Patient E day 2	VC_c_000000002120	251	68	C	T	0.220588	I
	Patient E day 2	VC_c_000000002685	755	100	A	G	0.05	I
	Patient E day 2	VC_c_000000005565	3700	148	G	A	0.202703	I
	Patient E day 2	VC_c_000000006103	13163	26	C	A	0.25	I
	Patient E day 2	VC_c_000000006103	13165	24	T	A	0.214286	I
	Patient E day 2	VC_c_000000002518	18069	36	G	C	0.0555556	N	N:K977N	VC_c_000000002518_19	2-aminoethylphosphonate ABC transporter ferric-binding protein	Q9KLY8	transmembrane transport
	Patient E day 2	VC_c_000000003946	20628	55	A	G	0.109091	I
	Patient E day 2	VC_c_000000002685	26668	113	C	A	0.0530973	N	N:A1538S	VC_c_000000002685_24	L-aspartate oxidase	A0A0H3ALF3	biosynthetic process
	Patient E day 2	VC_c_000000006309	34509	39	A	G	0.0689655	I
	Patient E day 2	VC_c_000000001695	53558	28	G	A	0.375	N	N:T55I	VC_c_000000001695_49	hemolysin	P09545	toxin activity	pathogenesis
	Patient E day 2	VC_c_000000001695	53560	27	G	T	0.428571	S	S:57	VC_c_000000001695_49	hemolysin	P09545	toxin activity	pathogenesis
	Patient E day 2	VC_c_000000001695	53561	27	C	G	0.428571	N	N:G58A	VC_c_000000001695_49	hemolysin	P09545	toxin activity	pathogenesis
	Patient E day 2	VC_c_000000004552	69237	97	C	A	0.0515464	N	N:L669I	VC_c_000000004552_52	1-pyrroline-5-carboxylate dehydrogenase	QJS94639.1	oxidation-reduction process
	Patient E day 2	VC_c_000000003312	118637	42	C	A	0.0714286	N	N:C304F	VC_c_000000003312_105	hypothetical protein	A0A6M4W1W8
	Patient E day 2	VC_c_000000001083	130659	23	A	T	0.0869565	I
	Patient E day 2	VC_c_000000001083	130660	23	G	A	0.0869565	I
	Patient E day 2	VC_c_000000004552	219782	116	G	T	0.0603448	N	N:R104S	VC_c_000000004552_187	hypothetical protein	A0A6M4W343
	Patient E day 2	VC_c_000000006103	229624	28	C	A	0.0714286	I
	Patient E day 2	VC_c_000000003946	298694	38	T	G	0.166667	I
	Patient E day 2	VC_c_000000003946	298695	22	T	A	0.136364	I
	Patient E day 2	VC_c_000000003946	298696	22	T	A	0.136364	I
	Patient F	VC_c_000000003742	419	16	C	T	0.125	N	N:E155K	VC_c_000000003742_1	preprotein translocase subunit SecA	WP_000589874.1	Intracellular trafficking secretion
	Patient F	VC_c_000000004155	1210	14	C	A	0.142857	N	N:A461S	VC_c_000000004155_4	hypothetical protein	A0A0H3AI44
	Patient F	VC_c_000000004155	1594	23	G	T	0.0869565	I
	Patient F	VC_c_000000004155	1719	23	G	A	0.0869565	S	S:84	VC_c_000000004155_5	proline--tRNA ligase (db_xref="CDD:236405")	WP_001260664.1	protein biosynthesis
	Patient F	VC_c_000000005171	2235	17	C	T	0.117647	S	S:984	VC_c_000000005171_2	assimilatory sulfite reductase (NADPH) hemoprotein subunit	WP_001275671.1	iron-sulfur cluster binding	heme binding	amino acid biosynthesis
	Patient F	VC_c_000000005171	2360	24	C	A	0.0833333	N	N:E1109*	VC_c_000000005171_2	assimilatory sulfite reductase (NADPH) hemoprotein subunit	WP_001275671.1	iron-sulfur cluster binding	heme binding	amino acid biosynthesis
	Patient F	VC_c_000000003411	3639	15	C	G	0.133333	N	N:R342G	VC_c_000000003411_4	bifunctional biotin--[acetyl-CoA-carboxylase] ligase/biotin operon repressor BirA	WP_000658158.1	biotin biosynthetic process
	Patient F	VC_c_000000002120	4348	20	G	T	0.1	N	N:E1178D	VC_c_000000002120_3	thiamine phosphate synthase	WP_136345126	biosynthetic process
	Patient F	VC_c_000000007443	4569	17	G	A	0.117647	N	N:G802D	VC_c_000000007443_6	WYL domain-containing protein (Predicted DNA-binding transcriptional regulator)	WP_000180271.1	DNA binding
	Patient F	VC_c_000000007205	5515	10	A	T	0.2	N	N:L838*	VC_c_000000007205_9	Eha protein	WP_001094671.1	hemolytic activity	hemolysin activator	pathogenesis
	Patient F	VC_c_000000003946	6389	11	G	A	0.181818	N	N:Q182*	VC_c_000000003946_6	GGDEF family protein	WP_000538437.1	biofilm formation
	Patient F	VC_c_000000008681	7135	13	T	A	0.153846	N	N:S410C	VC_c_000000008681_5	hypothetical protein	Q9KNJ1
	Patient F	VC_c_000000008681	7136	13	T	C	0.153846	S	S:411	VC_c_000000008681_5	hypothetical protein	Q9KNJ1
	Patient F	VC_c_000000002262	8862	11	C	T	0.181818	S	S:54	VC_c_000000002262_8	na+/H+ antiporter family protein	AKB05501	transmembrane transport
	Patient F	VC_c_000000001695	9238	11	A	C	0.181818	N	N:E409A	VC_c_000000001695_8	HTH-type transcriptional regulator NimR	A0A0H3AE85	transcription regulation
	Patient F	VC_c_000000002447	11850	25	T	C	0.08	N	N:Y3717H	VC_c_000000002447_9	DNA-directed RNA polymerase subunit beta	WP_129154370.1	transcription
	Patient F	VC_c_000000008681	12417	12	A	C	0.166667	N	N:N534H	VC_c_000000008681_10	membrane protein VC0395_A2314/VC395_2854	WP_001884068.1	membrane protein
	Patient F	VC_c_000000006059	13504	38	G	A	0.0526316	N	N:L8474F	VC_c_000000006059_9	RTX toxin RtxA	CSB02625.1	hemolysis by symbiont of host erythrocytes	pathogenesis	virulence
	Patient F	VC_c_000000010925	14098	37	C	A	0.108108	S	S:1220	VC_c_000000010925_16	PTS fructose transporter subunit IIC	WP_000105924.1	transmembrane transport	fructose transmembrane transport
	Patient F	VC_c_000000005171	14273	25	T	G	0.08	N	N:K569Q	VC_c_000000005171_14	replicate DNA helicase	WP_000774910.1	DNA replication
	Patient F	VC_c_000000005171	14275	25	G	C	0.08	N	N:T571S	VC_c_000000005171_14	replicate DNA helicase	WP_000774910.1
	Patient F	VC_c_000000003946	14545	28	C	T	0.0714286	N	N:R472H	VC_c_000000003946_13	methionine ABC transporter ATP-binding protein	ACQ61585.1	Amino-acid transport
	Patient F	VC_c_000000010925	14992	20	A	T	0.1	S	S:636	VC_c_000000010925_17	PTS transporter subunit EIIA	WP_119473586.1	transmembrane transport	fructose transmembrane transport
	Patient F	VC_c_000000010925	14993	19	C	T	0.105263	N	N:R637H	VC_c_000000010925_17	PTS transporter subunit EIIA	WP_119473586.1	transmembrane transport	fructose transmembrane transport
	Patient F	VC_c_000000010925	15034	22	A	T	0.0909091	S	S:678	VC_c_000000010925_17	PTS transporter subunit EIIA	WP_119473586.1	transmembrane transport	fructose transmembrane transport
	Patient F	VC_c_000000010925	15127	26	G	T	0.0769231	S	S:771	VC_c_000000010925_17	PTS transporter subunit EIIA	WP_119473586.1	transmembrane transport	fructose transmembrane transport
	Patient F	VC_c_000000002518	15521	28	G	A	0.0714286	S	S:1191	VC_c_000000002518_17	aspartate aminotransferase family protein	WP_000846442	amino acid metabolic process
	Patient F	VC_c_000000010925	16764	11	G	A	0.181818	N	N:V18I	VC_c_000000010925_19	PTS transporter subunit EIIA	WP_000972038.1	transmembrane transport	fructose transmembrane transport
	Patient F	VC_c_000000006103	17630	11	G	T	0.181818	N	N:P1499T	VC_c_000000006103_16	flagellar hook-associated protein FlgK	WP_000135483.1	cell motility
	Patient F	VC_c_000000002120	17832	26	G	T	0.0769231	N	N:D381E	VC_c_000000002120_16	universal stress protein UspA	WP_148527456	stress response
	Patient F	VC_c_000000001546	18390	21	G	A	0.0952381	S	S:762	VC_c_000000001546_16	Small-conductance mechanosensitive channel	C3LRZ7	ion transmembrane transport
	Patient F	VC_c_000000002120	18943	33	C	T	0.0606061	S	S:299	VC_c_000000002120_18	universal stress protein UspA	WP_148527456	stress response
	Patient F	VC_c_000000001695	19093	34	A	G	0.411765	S	S:2174	VC_c_000000001695_17	glycoside hydrolase	WP_053054973.1	carbohydrate transport and metabolism
	Patient F	VC_c_000000010925	19607	20	C	A	0.1	N	N:H879N	VC_c_000000010925_21	PTS transporter subunit EIIA	WP_000609957.1	transmembrane transport	fructose transmembrane transport
	Patient F	VC_c_000000005751	20403	28	A	T	0.0714286	N	N:L1207H	VC_c_000000005751_16	methyl-accepting chemotaxis protein ([Cell motility,Signal transduction mechanisms]; COG0840)	WP_001209484.1	chemotaxis
	Patient F	VC_c_000000001695	21800	28	C	T	0.0714286	I
	Patient F	VC_c_000000002518	23802	13	T	C	0.153846	N	N:Q883R	VC_c_000000002518_24	peptide MFS transporter	WP_000971160.1	transmembrane transport
	Patient F	VC_c_000000002685	24680	26	T	A	0.0769231	N	N:I229N	VC_c_000000002685_22	FAD assembly factor SdhE	WP_000287742.1	succinate metabolic process	chaperone
	Patient F	VC_c_000000009371	25710	8	T	A	0.25	I
	Patient F	VC_c_000000002120	26216	38	A	T	0.0526316	N	N:N207Y	VC_c_000000002120_25	Sec-independent protein translocase protein TatA	WP_000508969	transmembrane transport	protein transport
	Patient F	VC_c_000000006103	31159	14	T	C	0.142857	S	S:293	VC_c_000000006103_33	flagellar basal-body protein	WP_148529581.1	cell motility
	Patient F	VC_c_000000006103	31160	14	G	A	0.142857	N	N:V294M	VC_c_000000006103_33	flagellar basal-body protein	WP_148529581.1	cell motility
	Patient F	VC_c_000000002447	31184	33	A	G	0.0606061	N	N:T720A	VC_c_000000002447_25	DNA mismatch repair endonuclease MutL	WP_000155485.1	DNA repair
	Patient F	VC_c_000000003025	33655	25	T	A	0.08	N	N:M320L	VC_c_000000003025_35	TMEM165/GDT1 family protein (membrane protein)	WP_000114371.1	transmembrane transport	metal ion transmembrane transporter activity
	Patient F	VC_c_000000005751	33828	38	A	T	0.0526316	N	N:Q191H	VC_c_000000005751_30	arginine ABC transporter permease ArtM	WP_000662924.1	Amino-acid transport
	Patient F	VC_c_000000002357	34079	9	C	A	0.222222	N	N:V155F	VC_c_000000002357_31	30S ribosomal protein
	Patient F	VC_c_000000002357	34081	9	G	C	0.222222	N	N:T157S	VC_c_000000002357_31	30S ribosomal protein
	Patient F	VC_c_000000006309	34542	8	G	T	0.25	I
	Patient F	VC_c_000000006309	34544	9	C	G	0.222222	I
	Patient F	VC_c_000000010925	34640	14	C	A	0.142857	N	N:A461S	VC_c_000000010925_37	cytochrome ubiquinol oxidase subunit I	WP_001881601.1	electron transport	heme binding
	Patient F	VC_c_000000002357	35376	20	T	C	0.1	N	N:F934S	VC_c_000000002357_32	murein biosynthesis integral membrane protein MurJ	WP_001883827	peptidoglycan biosynthetic process	cell wall organisation
	Patient F	VC_c_000000006309	35650	23	C	T	0.0869565	S	S:176	VC_c_000000006309_39	octaprenyl-diphosphate synthase	AAF93607.1	biosynthetic process
	Patient F	VC_c_000000006309	35653	20	T	A	0.1	S	S:179	VC_c_000000006309_39	octaprenyl-diphosphate synthase	AAF93607.1	biosynthetic process
	Patient F	VC_c_000000002685	36404	17	A	T	0.117647	I
	Patient F	VC_c_000000002011	38528	25	A	G	0.08	S	S:495	VC_c_000000002011_33	4'-phosphopantetheinyl transferase superfamily	Q9RCF2	magnesium ion binding	transferase activity
	Patient F	VC_c_000000001083	39428	8	G	A	0.25	N	N:S145F	VC_c_000000001083_36	Tyrosine--tRNA ligase	Q9KU92	translation
	Patient F	VC_c_000000001083	39431	8	G	A	0.25	N	N:A148V	VC_c_000000001083_36	Tyrosine--tRNA ligase	Q9KU92	translation
	Patient F	VC_c_000000002518	39506	15	T	C	0.133333	N	N:L289P	VC_c_000000002518_42	SgrR family transcriptional regulator	WP_000098137.1	transcription regulation
	Patient F	VC_c_000000002518	39509	14	A	T	0.142857	N	N:D292V	VC_c_000000002518_42	SgrR family transcriptional regulator	WP_000098137.1	transcription regulation
	Patient F	VC_c_000000007443	39664	24	G	C	0.125	N	N:V399L	VC_c_000000007443_40	conjugal transfer protein TraN	WP_119465494.1	DNA recombination
	Patient F	VC_c_000000001695	39871	15	T	G	0.133333	S	S:435	VC_c_000000001695_38	Petrobactin import ATP-binding protein YclP	Q9KMT9	iron transport	membrane	iron ion homeostasis
	Patient F	VC_c_000000001695	39875	15	G	A	0.133333	N	N:T439I	VC_c_000000001695_38	Petrobactin import ATP-binding protein YclP	Q9KMT9	iron transport	membrane	iron ion homeostasis
	Patient F	VC_c_000000002011	41966	37	T	A	0.0540541	N	N:D157V	VC_c_000000002011_37	Ferrienterobactin-binding periplasmic protein		iron transport	iron ion homeostasis	enterobactin transport
	Patient F	VC_c_000000001695	42279	12	T	G	0.166667	N	N:E145A	VC_c_000000001695_41	Petrobactin-binding protein YclQ		iron transport	membrane	iron ion homeostasis
	Patient F	VC_c_000000009371	42420	14	T	A	0.142857	N	N:T1121S	VC_c_000000009371_32	multidrug ABC transporter permease	WP_001881390.1	transmembrane transport	response to antibiotic
	Patient F	VC_c_000000002685	42972	20	G	A	0.1	N	N:R409H	VC_c_000000002685_40	23S rRNA (uracil(1939)-C(5))-methyltransferase RlmD	WP_000090462.1	iron-sulfur clister binding	rRNA procession	iron ion binding
	Patient F	VC_c_000000007443	43463	20	G	T	0.1	N	N:G274V	VC_c_000000007443_41	hypothetical protein	A0A0E4GPS4
	Patient F	VC_c_000000009371	43802	14	A	T	0.142857	N	N:L350I	VC_c_000000009371_34	TolC family protein	WP_000865460.1	transmembrane transport	efflux transmembrane transporter activity
	Patient F	VC_c_000000009371	43927	18	G	A	0.111111	N	N:S475L	VC_c_000000009371_34	TolC family protein	WP_000865460.1	transmembrane transport	efflux transmembrane transporter activity
	Patient F	VC_c_000000002357	44228	14	G	C	0.142857	N	N:E290D	VC_c_000000002357_39	hypothetical protein	Q9KU41
	Patient F	VC_c_000000002062	44326	40	G	T	0.05	N	N:D2940E	VC_c_000000002062_28	Transporter, AcrB/D/F family	Q9KR85	transmembrane transport	multidrug efflux
	Patient F	VC_c_000000007443	44727	17	T	G	0.117647	N	N:I422L	VC_c_000000007443_43	hypothetical protein	A0A0E4CHZ5
	Patient F	VC_c_000000002120	46252	28	G	T	0.0714286	S	S:1913	VC_c_000000002120_42	DNA polymerase I	AET27878.1
	Patient F	VC_c_000000010925	47584	19	T	G	0.105263	N	N:V1984G	VC_c_000000010925_49	ATP-dependent DNA helicase DinG	KKP15701.1	DNA repair	SOS response	iron-sulfur cluster binding
	Patient F	VC_c_000000005751	49185	20	T	C	0.1	N	N:L124S	VC_c_000000005751_44	hypothetical protein	C3LW06
	Patient F	VC_c_000000006309	49917	29	G	T	0.0689655	N	N:R1109S	VC_c_000000006309_51	metalloprotease TldD	WP_000178532.1	metallopeptidase activity
	Patient F	VC_c_000000002120	53908	38	C	A	0.0526316	S	S:1110	VC_c_000000002120_49	heme biosynthesis protein HemY	WP_000620221	heme metabolic process
	Patient F	VC_c_000000010925	53932	14	G	A	0.142857	I
	Patient F	VC_c_000000002011	54642	22	T	A	0.0909091	N	N:K867N	VC_c_000000002011_46	Inosine-5'-monophosphate dehydrogenase	Q9KTW3	biosynthetic process	oxidation-reduction process
	Patient F	VC_c_000000002011	54645	23	C	G	0.0869565	S	S:870	VC_c_000000002011_46	Inosine-5'-monophosphate dehydrogenase	Q9KTW3	biosynthetic process	oxidation-reduction process
	Patient F	VC_c_000000001083	54778	10	C	T	0.2	I
	Patient F	VC_c_000000001083	54903	12	G	A	0.166667	I
	Patient F	VC_c_000000002011	55676	14	T	C	0.142857	S	S:230	VC_c_000000002011_47	Exodeoxyribonuclease 7 large subunit	Q9KTW4	DNA catabolic process
	Patient F	VC_c_000000003312	55914	15	A	T	0.133333	N	N:L193*	VC_c_000000003312_46	SDR family oxidoreductase (UDP-glucose 4-epimerase substrate binding site CDD:187543)	WP_000433078.1	oxidation-reduction process
	Patient F	VC_c_000000003946	56054	25	G	A	0.08	S	S:39	VC_c_000000003946_46	liposyl synthetase	WP_000042591.1	biosynthetic process
	Patient F	VC_c_000000002062	56571	19	G	A	0.105263	S	S:1388	VC_c_000000002062_38	NAD-dependent succinate-semialdehyde dehydrogenase		oxidation-reduction process	gamma-aminobutyric acid catabolic process
	Patient F	VC_c_000000005751	57170	6	G	C	0.333333	N	N:R68G	VC_c_000000005751_52	hypothetical protein	Q9KLL1
	Patient F	VC_c_000000002518	57885	23	G	C	0.0869565	N	N:T1372R	VC_c_000000002518_56	Re/Si-specific NAD(P)(+) transhydrogenase subunit alpha	WP_001165536.1	oxidation-reduction process
	Patient F	VC_c_000000002518	58010	10	T	A	0.2	S	S:1497	VC_c_000000002518_56	Re/Si-specific NAD(P)(+) transhydrogenase subunit alpha	WP_001165536.1	oxidation-reduction process
	Patient F	VC_c_000000002262	62999	24	A	T	0.0833333	N	N:K354*	VC_c_000000002262_52	C4-dicarboxylate transport sensor protein	Q9KN25	histidine kinase	C4-dicarboxylate transport
	Patient F	VC_c_000000006309	63284	9	G	A	0.222222	N	N:A3619V	VC_c_000000006309_59	MSHA biogenesis protein MshQ	CSB99870.1
	Patient F	VC_c_000000003946	63364	16	G	T	0.125	N	N:T28N	VC_c_000000003946_53	23S rRNA (pseudouridine(1915)-N(3))-methyltransferase RlmH	WP_000701620.1	biosynthetic process
	Patient F	VC_c_000000003946	63489	13	T	A	0.153846	S	S:153	VC_c_000000003946_53	23S rRNA (pseudouridine(1915)-N(3))-methyltransferase RlmH	WP_000701620.1	biosynthetic process
	Patient F	VC_c_000000006309	64239	16	G	A	0.125	S	S:426	VC_c_000000006309_61	type II secretion system protein	WP_000086312.1	secretion system
	Patient F	VC_c_000000001695	64738	18	G	T	0.111111	N	N:A16D	VC_c_000000001695_56	3'3'-cGAMP-specific phosphodiesterase 2	Q9KMV8	signal transduction system	metal ion binding
	Patient F	VC_c_000000003025	67172	29	A	C	0.0689655	N	N:E1289D	VC_c_000000003025_65	bifunctional UDP-N-acetylglucosamine diphosphorylase/glucosamine-1-phosphate N-acetyltransferase GlmU	WP_001884331.1	biosynthetic process
	Patient F	VC_c_000000002062	68919	19	A	C	0.105263	N	N:K1901N	VC_c_000000002062_49	type I DNA topoisomerase	Q9KRB2	topoisomerase activity
	Patient F	VC_c_000000002062	68921	19	A	G	0.105263	N	N:E1903G	VC_c_000000002062_49	type I DNA topoisomerase	Q9KRB2	topoisomerase activity
	Patient F	VC_c_000000008681	70041	26	C	T	0.0769231	I
	Patient F	VC_c_000000002011	71184	38	A	T	0.0526316	S	S:1584	VC_c_000000002011_62	Chaperone protein HscA	Q9KTX8	response to unfolded protein
	Patient F	VC_c_000000002011	71308	25	T	A	0.08	N	N:Q1708L	VC_c_000000002011_62	Chaperone protein HscA	Q9KTX8	response to unfolded protein
	Patient F	VC_c_000000005751	71416	26	C	A	0.0769231	S	S:653	VC_c_000000005751_65	two-component sensor histidine kinase	WP_001271642	kinase activity
	Patient F	VC_c_000000003946	73422	21	C	A	0.0952381	N	N:E35*	VC_c_000000003946_63	tRNA (N6-isopentenyl adenosine(37)-C2)-methylthiotransferase MiaB	WP_129170457.1	biosynthetic process
	Patient F	VC_c_000000010925	73943	21	T	C	0.0952381	N	N:N733S	VC_c_000000010925_73	lipid A ABC transporter ATP-binding protein/permease MsbA	WP_000052153.1	transmembrane transport	lipid transport
	Patient F	VC_c_000000003025	74315	24	G	A	0.0833333	N	N:V453I	VC_c_000000003025_71	potassium uptake protein TrkH (Cation transport protein	WP_001160591.1	transmembrane transport	metal ion binding
	Patient F	VC_c_000000004552	79343	14	T	A	0.142857	N	N:L352H	VC_c_000000004552_59	Putrescine transporter PotE	WP_000045944.1	transmembrane transport	putrescine transport
	Patient F	VC_c_000000002518	79616	8	G	T	0.25	S	S:516	VC_c_000000002518_74	LysR family transcriptional regulator	WP_071178068.1	transcription regulation
	Patient F	VC_c_000000002685	79924	27	G	A	0.444444	I
	Patient F	VC_c_000000005751	81074	33	G	T	0.0606061	N	N:A945S	VC_c_000000005751_74	TMAO reductase system sensor histidine kinase/response regulator TorS	WP_159357055.1	kinase activity	glycolytic process
	Patient F	VC_c_000000006103	82092	20	C	G	0.1	N	N:G173R	VC_c_000000006103_70	acyl-ACP--UDP-N-acetylglucosamine O-acyltransferase	WP_000581103.1	lipid biosynthesis
	Patient F	VC_c_000000006103	82094	20	C	T	0.1	N	N:R175H	VC_c_000000006103_70	acyl-ACP--UDP-N-acetylglucosamine O-acyltransferase	WP_000581103.1	lipid biosynthesis
	Patient F	VC_c_000000005751	84276	21	G	A	0.0952381	S	S:1074	VC_c_000000005751_75	pyruvate kinase	WP_000335361.1	kinase activity	glycolytic process
	Patient F	VC_c_000000003946	87345	14	A	T	0.142857	N	N:Q289L	VC_c_000000003946_74	MerR family transcriptional regulator ( copper efflux regulator)	AET26087.1	transcription regulation	activates transcription in response to increasing copper concentrations
	Patient F	VC_c_000000006103	87571	13	A	C	0.153846	N	N:S276R	VC_c_000000006103_75	Putative zinc metalloprotease VC_2253	WP_000129778.1	metallopeptidase activity
	Patient F	VC_c_000000010925	89003	13	G	C	0.153846	N	N:A129P	VC_c_000000010925_84	GNAT family N-acetyltransferase	WP_000186700.1	ribosome biogenesis
	Patient F	VC_c_000000010925	89006	12	T	A	0.166667	N	N:L132M	VC_c_000000010925_84	GNAT family N-acetyltransferase	WP_000186700.1	ribosome biogenesis
	Patient F	VC_c_000000003312	89107	11	A	G	0.181818	N	N:N885D	VC_c_000000003312_76	hypothetical protein	Q9KVB7
	Patient F	VC_c_000000010925	89194	10	A	T	0.2	N	N:Q320H	VC_c_000000010925_84	GNAT family N-acetyltransferase	WP_000186700.1	ribosome biogenesis
	Patient F	VC_c_000000008681	89872	38	G	A	0.0526316	I
	Patient F	VC_c_000000002011	90829	17	T	A	0.117647	N	N:Q99H	VC_c_000000002011_82	Phosphate-specific transport system accessory protein PhoU	Q9KU03	transmembrane transport	phosphate ion transport
	Patient F	VC_c_000000006103	91707	16	G	T	0.125	S	S:96	VC_c_000000006103_79	ribosome recycling factor	WP_000606619.1	protein biosynthesis
	Patient F	VC_c_000000003312	94967	11	G	A	0.181818	S	S:318	VC_c_000000003312_83	Formamidopyrimidine-DNA glycosylase	WP_001114647.1	DNA repair
	Patient F	VC_c_000000002685	95151	24	T	C	0.0833333	S	S:881	VC_c_000000002685_80	dihydrolipoyl dehydrogenase	WP_000031529.1	oxidation-reduction process	glycolytic process
	Patient F	VC_c_000000002685	95152	24	A	T	0.0833333	N	N:I882F	VC_c_000000002685_80	dihydrolipoyl dehydrogenase	WP_000031529.1	oxidation-reduction process	glycolytic process
	Patient F	VC_c_000000006103	97374	28	A	C	0.0714286	N	N:H1243P	VC_c_000000006103_84	bifunctional uridylyltransferase/uridylyl-removing protein GlnD	WP_149560199.1	biosynthetic process	nitrogen utilisation
	Patient F	VC_c_000000002518	98014	36	G	A	0.0555556	N	N:R640H	VC_c_000000002518_89	H(+)/Cl(-) exchange transporter ClcA	WP_000107451.1	transmembrane transport
	Patient F	VC_c_000000002518	101181	9	A	G	0.222222	N	N:N1095D	VC_c_000000002518_91	CAI-1 quorum-sensing autoinducer synthase	WP_001039912.1	quorum sensing
	Patient F	VC_c_000000001083	101718	13	T	A	0.153846	N	N:M637K	VC_c_000000001083_80	Penicillin-binding protein activator LpoA	Q9KUE0	cell outer membrane	regulation of cell shape	peptidoglycan biosynthesis
	Patient F	VC_c_000000009371	104285	13	C	A	0.307692	S	S:14	VC_c_000000009371_90	hypothetical protein	A0A0H3AHU4
	Patient F	VC_c_000000009371	104289	13	C	G	0.230769	N	N:L18V	VC_c_000000009371_90	hypothetical protein	A0A0H3AHU4
	Patient F	VC_c_000000002518	104384	23	C	T	0.0869565	N	N:E743K	VC_c_000000002518_93	Nuclease SbcCD subunit C	WP_088412512.1	DNA recombination	DNA replication
	Patient F	VC_c_000000009371	104601	13	G	T	0.153846	N	N:G330*	VC_c_000000009371_90	hypothetical protein	A0A0H3AHU4
	Patient F	VC_c_000000002685	107128	40	C	A	0.05	S	S:92	VC_c_000000002685_90	UDP-N-acetylmuramate--L-alanine ligase	WP_000152804.1	cell wall organization
	Patient F	VC_c_000000002685	107129	40	G	A	0.05	N	N:G93R	VC_c_000000002685_90	UDP-N-acetylmuramate--L-alanine ligase	WP_000152804.1	cell wall organization
	Patient F	VC_c_000000002062	109920	14	C	A	0.142857	S	S:206	VC_c_000000002062_85	trimethylamine-N-oxide reductase TorA	WP_001018812	oxidation-reduction process	anaerobic respiration
	Patient F	VC_c_000000002062	109922	14	A	C	0.142857	N	N:H208P	VC_c_000000002062_85	trimethylamine-N-oxide reductase TorA	WP_001018812	oxidation-reduction process	anaerobic respiration
	Patient F	VC_c_000000003946	110982	11	T	C	0.181818	N	N:F640S	VC_c_000000003946_94	glutamine--tRNA ligase	WP_001287115.1	protein biosynthesis
	Patient F	VC_c_000000008681	113726	29	G	T	0.0689655	N	N:E878D	VC_c_000000008681_103	argininosuccinate synthase	WP_002040827.1	biosynthetic process
	Patient F	VC_c_000000010925	123268	11	C	G	0.181818	N	N:V89L	VC_c_000000010925_114	ATP-dependent protease ATP-binding subunit ClpX	WP_000130332.1	chaperone
	Patient F	VC_c_000000002685	123349	24	A	G	0.0833333	S	S:318	VC_c_000000002685_101	hypothetical protein	Q9KPI0
	Patient F	VC_c_000000010925	125670	13	T	A	0.153846	N	N:Q399H	VC_c_000000010925_116	trigger factor (ribosome assocaited chaperone)	WP_001198446.1	chaperone
	Patient F	VC_c_000000010925	128862	26	T	A	0.0769231	N	N:*1791K	VC_c_000000010925_117	sensor histidine kinase	WP_001139306.1	kinase activity
	Patient F	VC_c_000000005751	131402	9	C	T	0.222222	N	N:H609Y	VC_c_000000005751_111	sodium/solute symporter	WP_001882525.1	transmembrane transport
	Patient F	VC_c_000000010925	138660	19	A	T	0.105263	S	S:437	VC_c_000000010925_126	CDP-alcohol phosphatidyltransferase family protein	WP_000361855.1	biosynthetic process	phospholipid biosynthetic process
	Patient F	VC_c_000000005751	142052	12	A	G	0.166667	S	S:630	VC_c_000000005751_119	glycerol-3-phosphate dehydrogenase	WP_000994115.1	oxidation-reduction process	glycerol metabolic process
	Patient F	VC_c_000000005751	143303	13	C	T	0.153846	I
	Patient F	VC_c_000000005751	143428	11	A	G	0.181818	N	N:K70R	VC_c_000000005751_120	aminoimidazole riboside kinase	WP_001882506.1	metabolic process
	Patient F	VC_c_000000003946	146732	26	G	A	0.0769231	N	N:R2287H	VC_c_000000003946_125	zinc/cadmium/mercury/lead-transporting ATPase	WP_000337457.1	metal ion transport
	Patient F	VC_c_000000001083	150463	26	C	T	0.0769231	N	N:G982D	VC_c_000000001083_126	tRNA pseudouridine synthase D	Q9KUJ0	tRNA processing
	Patient F	VC_c_000000005751	151044	11	A	G	0.181818	S	S:737	VC_c_000000005751_126	D-alanine--D-alanine ligase	WP_144227325.1	ligase activity
	Patient F	VC_c_000000002062	155016	17	C	T	0.117647	N	N:Q888*	VC_c_000000002062_123	Response regulator VieA	WP_001889583	transcription regulation
	Patient F	VC_c_000000001083	156687	37	C	A	0.0540541	I
	Patient F	VC_c_000000002062	157143	9	A	G	0.222222	N	N:E1249G	VC_c_000000002062_124	Response regulator VieB	WP_000290511	transcription regulation
	Patient F	VC_c_000000010925	160782	26	C	A	0.0769231	N	N:A920S	VC_c_000000010925_143	LysR family transcriptional regulator	WP_000457165.1	transcription regulation
	Patient F	VC_c_000000003946	162119	19	G	T	0.105263	N	N:A420S	VC_c_000000003946_138	acetyl-CoA C-acyltransferase FadI	ACQ61456.1	fatty acid metabolism
	Patient F	VC_c_000000008681	162988	24	G	T	0.0833333	I
	Patient F	VC_c_000000008681	165226	26	C	T	0.0769231	S	S:131	VC_c_000000008681_149	50S ribosomal protein L2	WP_001018908.1	amino acid metabolic process
	Patient F	VC_c_000000005751	166076	23	G	A	0.0869565	I
	Patient F	VC_c_000000005751	166077	24	A	G	0.0833333	I
	Patient F	VC_c_000000004552	175774	10	T	A	0.2	N	N:L588F	VC_c_000000004552_144	pirin family protein	WP_000159137.1	oxidation-reduction process
	Patient F	VC_c_000000009371	179936	13	C	A	0.153846	I
	Patient F	VC_c_000000008681	181359	11	A	C	0.0909091	N	N:K874T	VC_c_000000008681_178	ATP-dependent RNA helicase DbpA	WP_000993355.1	helicase activity
	Patient F	VC_c_000000006103	181644	14	G	A	0.142857	I
	Patient F	VC_c_000000010925	184587	36	T	C	0.0555556	N	N:L73P	VC_c_000000010925_167	rhombosortase	WP_001941503.1	proteolysis	integral component of membrane
	Patient F	VC_c_000000008681	192635	36	A	C	0.0555556	N	N:S701A	VC_c_000000008681_188	ABC transporter ATP-binding protein	WP_001110874.1	transmembrane transport
	Patient F	VC_c_000000008681	209628	38	T	A	0.0526316	N	N:Q552H	VC_c_000000008681_202	ribosome associated protein	WP_001883895.1	transmembrane transport	fructose transmembrane transport
	Patient F	VC_c_000000004552	210119	25	G	A	0.08	N	N:A13V	VC_c_000000004552_179	hypothetical protein	Q9KL21
	Patient F	VC_c_000000006103	211438	12	G	C	0.166667	S	S:287	VC_c_000000006103_183	glutamate synthase large subunit	WP_032477196.1	biosynthetic process	ammonia assimilation
	Patient F	VC_c_000000003946	224377	20	G	A	0.1	N	N:V516M	VC_c_000000003946_195	Outer-membrane lipoprotein carrier protein	WP_001045827.1	protein transport
	Patient F	VC_c_000000004552	228061	12	A	T	0.166667	I
	Patient F	VC_c_000000004552	228186	13	T	G	0.153846	N	N:M124R	VC_c_000000004552_197	Intracellular heme transport protein HutX; (Putative heme iron utilization protein)	Q9KL40.1	metal ion transport
	Patient F	VC_c_000000003946	264228	12	A	C	0.166667	N	N:D177E	VC_c_000000003946_233	GrxA family Glutaredoxin	AAF94305.1	oxidation-reduction process
	Patient F	VC_c_000000003946	264354	10	T	G	0.2	I
	Patient F	VC_c_000000003946	264845	12	A	T	0.166667	N	N:M222L	VC_c_000000003946_234	iron-containing alcohol dehydrogenase (metal binding site [ion binding] CDD:341462)	WP_001880924.1	alcool deshydrogenase	fermentation
	Patient F	VC_c_000000010925	266828	12	G	T	0.166667	N	N:L827I	VC_c_000000010925_243	chemotaxis protein CheW	WP_000092964.1	chemotaxis
	Patient F	VC_c_000000003946	271809	10	G	A	0.2	S	S:8	VC_c_000000003946_240	hypothetical protein	WP_001005366.1
	Patient F	VC_c_000000010925	274999	21	T	A	0.0952381	N	N:Q859L	VC_c_000000010925_251	flagellar biosynthesis regulator FlhF	WP_001881782.1	cell motility
	Patient F	VC_c_000000010925	275000	22	G	T	0.0909091	N	N:Q860K	VC_c_000000010925_251	flagellar biosynthesis regulator FlhF	WP_001881782.1	cell motility
	Patient F	VC_c_000000003946	276597	11	A	T	0.181818	N	N:T702S	VC_c_000000003946_244	hypothetical protein	WP_000835928.1
	Patient F	VC_c_000000003946	276721	9	C	A	0.222222	N	N:A826E	VC_c_000000003946_244	hypothetical protein	WP_000835928.1
	Patient F	VC_c_000000010925	278564	19	C	A	0.105263	I
	Patient F	VC_c_000000010925	280121	12	C	A	0.166667	N	N:P1369Q	VC_c_000000010925_254	insulinase family protein	WP_080314569.1	proteolysis	metallopeptidase activity
	Patient F	VC_c_000000004552	284353	25	G	A	0.08	I
	Patient F	VC_c_000000004552	286426	36	A	G	0.0555556	N	N:T711A	VC_c_000000004552_245	ABC transporter permease	WP_000517213.1	transmembrane transport
	Patient F	VC_c_000000010925	293567	12	C	T	0.166667	N	N:H705Y	VC_c_000000010925_263	zinc ABC transporter ATP-binding protein ZnuC	WP_000996146.1	transmembrane transport	metal ion transport
	Patient F	VC_c_000000004552	294651	8	G	C	0.25	N	N:V3366L	VC_c_000000004552_250	RTX toxins and Ca2+-binding protein	CRZ88494.1	calcium ion binding
	Patient F	VC_c_000000004552	308567	14	G	C	0.142857	N	N:V156L	VC_c_000000004552_257	OsmC family protein	WP_001148883.1
	Patient F	VC_c_000000010925	322250	29	A	C	0.0689655	N	N:Y296D	VC_c_000000010925_292	elongation factor P hydroxylase	WP_001016500.1	protein biosynthesis
	Patient F	VC_c_000000004552	323461	18	C	T	0.111111	S	S:827	VC_c_000000004552_272	aspartate kinase	WP_000122727.1	biosynthetic process
	Patient F	VC_c_000000004552	324408	21	C	G	0.0952381	N	N:M33I	VC_c_000000004552_274	chaperonine GroEL	WP_001882637.1	chaperone
	Patient F	VC_c_000000010925	327245	13	A	C	0.153846	S	S:810	VC_c_000000010925_297	flagellar biosynthesis protein FlhB	WP_000840982.1	cell motility
	Patient F	VC_c_000000010925	336347	17	C	T	0.117647	S	S:384	VC_c_000000010925_308	flagellar assembly protein FliH	WP_138039756.1	cell motility
	Patient F	VC_c_000000003946	343541	26	G	A	0.0769231	N	N:G312S	VC_c_000000003946_302	phenylalanine--tRNA ligase subunit alpha	WP_001164219.1	protein biosynthesis
	Patient F	VC_c_000000010925	344023	9	C	T	0.222222	S	S:1380	VC_c_000000010925_314	sigma-54-dependent Fis family transcriptional regulator	WP_001190986.1	transcription regulation
	Patient F	VC_c_000000003946	344920	29	G	A	0.0689655	N	N:A681T	VC_c_000000003946_303	phenylalanine--tRNA ligase subunit beta	WP_000672449.1	protein biosynthesis
	Patient F	VC_c_000000004552	349618	10	A	T	0.2	N	N:S725T	VC_c_000000004552_291	inosine-guanosine kinase	CSB35782.1	kinase activity
	Patient F	VC_c_000000003946	361518	28	A	T	0.0714286	I
	Patient F	VC_c_000000003946	361643	33	G	A	0.0606061	N	N:D36N	VC_c_000000003946_320	succinylglutamate desuccinylase	WP_000167426.1	arginine metabolism
	Patient F	VC_c_000000003946	375713	7	A	G	0.285714	I
	Patient F	VC_c_000000003946	378668	33	C	A	0.0606061	N	N:A1672E	VC_c_000000003946_334	DNA topoisomerase (ATP-hydrolyzing) subunit A	WP_002040628.1	DNA replication
	Patient F	VC_c_000000003946	380772	37	G	T	0.0540541	N	N:V864F	VC_c_000000003946_335	rhodanese-related sulfurtransferase	WP_001881027.1	transcription regulation
	Patient F	VC_c_000000003946	426308	19	G	T	0.105263	I
	Patient F	VC_c_000000003946	427792	23	A	G	0.0869565	N	N:I976T	VC_c_000000003946_374	L-serine ammonia-lyase	WP_000626426.1	gluconeogenesis
	Patient F	VC_c_000000003946	453997	15	G	T	0.133333	N	N:R2455L	VC_c_000000003946_395	penicillin-binding protein	MVB92743.1	drug binding	response to antibiotic
	Patient F	VC_c_000000003946	495538	7	G	A	0.285714	N	N:H20Y	VC_c_000000003946_428	amino acid ABC transporter permease	WP_069212741.1	transmembrane transport	amino acid transport
	Patient F	VC_c_000000003946	516055	6	G	G	0.5	I
	Patient F	VC_c_000000003946	552165	19	T	T	0.333333	N	N:V1081A	VC_c_000000003946_472	Multidrug resistance protein VceB	WP_000019055.1	transmembrane transport	response to antibiotic
	Patient G	VC_c_000000005565	1557	20	G	T	0.1	N	N:A187D	VC_c_000000005565_3	helix-turn-helix transcriptional regulator	WP_001901434.1	transcription regulation
	Patient G	VC_c_000000006309	2048	15	G	A	0.133333	N	N:A228T	VC_c_000000006309_3	SprT family zinc-dependent metalloprotease	C3LRY8	zinc ion binding
	Patient G	VC_c_000000008681	11246	8	G	C	0.25	I
	Patient G	VC_c_000000003946	21352	13	A	G	0.153846	N	N:T105A	VC_c_000000003946_18	vibriobactin export RND transporter periplasmic adaptor subunit VexG (hemolysin D)	C3LTG2	transmembrane transport	efflux transmembrane transporter activity
	Patient G	VC_c_000000008681	26162	12	A	G	0.166667	N	N:E109G	VC_c_000000008681_22	type II secretion system minor pseudopilin GspH	WP_119470155.1	secretion system
	Patient G	VC_c_000000008681	26949	17	T	C	0.117647	N	N:V322A	VC_c_000000008681_23	type II secretion system minor pseudopilin GspI	WP_149145506.1	secretion system
	Patient G	VC_c_000000001695	30577	8	C	A	0.25	N	N:A157E	VC_c_000000001695_29	hypothetical protein	APF50538.1
	Patient G	VC_c_000000003025	46355	18	G	T	0.111111	N	N:H998N	VC_c_000000003025_45	chromosomal replication initiation protein	APF81514.1	DNA replication
	Patient G	VC_c_000000002685	49494	11	G	T	0.181818	N	N:G423C	VC_c_000000002685_44	Enolase	WP_000036741.1	glycolytic process
	Patient G	VC_c_000000004552	55501	8	C	G	0.333333	N	N:E677Q	VC_c_000000004552_43	GGDEF domain-containing protein	WP_000177439.1	transduction signal
	Patient G	VC_c_000000003632	64940	9	T	C	0.25	S	S:360	VC_c_000000003632_54	hypothetical protein	WP_000070352.1
	Patient G	VC_c_000000002011	100835	14	C	T	0.142857	S	S:831	VC_c_000000002011_88	phosphate ABC transporter substrate-binding protein	KQA15888.1	transmembrane transport	phosphate transport
	Patient G	VC_c_000000005751	102734	7	G	T	0.4	N	N:D306Y	VC_c_000000005751_87	protein translocase subunit SecD	WP_000730740.1	protein transport
	Patient G	VC_c_000000008681	198328	13	G	T	0.153846	N	N:A1134S	VC_c_000000008681_193	translocation/assembly module TamB	WP_032473904.1	protein secretion
	Patient G	VC_c_000000003946	324294	19	A	G	0.105263	S	S:1214	VC_c_000000003946_286	histidine ammonia-lyase	WP_000902906.1	amino acid metabolic process
	Patient G	VC_c_000000010925	358454	19	G	T	0.105263	N	N:P664H	VC_c_000000010925_331	4-hydroxy-tetrahydrodipicolinate synthase	WP_000491214.1	biosyntetics process
	Patient H	VC_c_000000004392	9296	28	T	A	0.0714286	N	N:T1529S	VC_c_000000004392_8	GlyGly-anchored extracellular serine protease VesC (Secreted trypsin-like serine protease, chaperone)	WP_001043985.1	proteolysis	chaperones
	Patient H	VC_c_000000003632	9654	36	A	G	0.0555556	N	N:L583S	VC_c_000000003632_9	phosphate ABC transporter permease PstA	WP_000177635.1	transmembrane transport	transmembrane transport
	Patient H	VC_c_000000005171	9835	37	G	A	0.0540541	S	S:1050	VC_c_000000005171_10	MBL fold metallo-hydrolase (L-ascorbate metabolism protein UlaG, beta-lactamase superfamily, [Carbohydrate transport and metabolism])	WP_000004732.1	carbohydrate transport and metabolism
	Patient H	VC_c_000000003632	36216	38	C	G	0.0526316	N	N:Y1043*	VC_c_000000003632_29	HlyD family secretion protein (Multidrug resistance efflux pump)	WP_000364999.1	transmembrane transport	antibiotic resistance
	Patient H	VC_c_000000002685	46797	38	A	T	0.0526316	N	N:E532V	VC_c_000000002685_42	nucleoside triphosphate pyrophosphohydrolase	WP_000019240.1	metal ion binding	cellular response to starvation
	Patient H	VC_c_000000003312	47810	22	C	T	0.0909091	N	N:A380T	VC_c_000000003312_38	ROK family protein (fructokinase)	WP_001894752.1	kinase activity	carbohydrate metabolic process
	Patient H	VC_c_000000002518	49798	20	A	G	0.1	S	S:116	VC_c_000000002518_49	stress response translation initiation inhibitor YciH (Sui1 family)	WP_080374651.1	translational initiation	stress response
	Patient H	VC_c_000000002062	50686	28	A	T	0.0714286	N	N:L1226F	VC_c_000000002062_33	small conductance mechanosensitive channel	AET26848.1	transmembrane transport
	Patient H	VC_c_000000005751	57245	18	C	A	0.111111	N	N:G143C	VC_c_000000005751_52	BOF domain-containing protein	Q9KLL1	signal peptide
	Patient H	VC_c_000000002518	70027	22	G	A	0.0909091	N	N:D2277N	VC_c_000000002518_65	fatty acid cis/trans isomerase	WP_001009813.1	heme binding	isomerase activity
	Patient H	VC_c_000000002518	70560	20	T	A	0.1	N	N:*1L	VC_c_000000002518_67	site-2 protease family protein	WP_000421297.1	metallopeptidase activity
	Patient H	VC_c_000000002262	102066	24	C	T	0.0833333	S	S:1077	VC_c_000000002262_82	type VI secretion system contractile sheath large subunit	WP_001882966.1	secretion system
	Patient H	VC_c_000000002062	103080	29	A	T	0.0689655	N	N:S242T	VC_c_000000002062_75	acyl-CoA thioester hydrolase YciA	WP_001077272.1	fatty acid metabolic process	fatty acid metabolic process
	Patient H	VC_c_000000009371	114265	16	G	A	0.125	S	S:780	VC_c_000000009371_100	fructosamine kinase family protein	WP_000267456.1	kinase activity
	Patient H	VC_c_000000003946	115923	34	T	C	0.264706	S	S:3683	VC_c_000000003946_95	aspartate-semialdehyde dehydrogenase	WP_053043624.1	biosynthetic process
	Patient H	VC_c_000000003946	115927	28	A	G	0.107143	N	N:K3687E	VC_c_000000003946_95	aspartate-semialdehyde dehydrogenase	WP_053043624.1	biosynthetic process
	Patient H	VC_c_000000006103	119500	29	A	G	0.0689655	N	N:D55G	VC_c_000000006103_106	IS256 family transposase	WP_001122813.1	DNA-binding	DNA recombination
	Patient H	VC_c_000000003946	136307	40	G	T	0.05	N	N:R1714L	VC_c_000000003946_114	excinuclease ABC subunit UvrB	WP_000029983.1	nucleotide-excision repair
	Patient H	VC_c_000000009371	153000	26	A	G	0.0769231	N	N:L691S	VC_c_000000009371_136	paraquat-inducible protein A	WP_000204611.1	transmembrane domain
	Patient H	VC_c_000000004552	200393	26	T	A	0.0769231	N	N:H421L	VC_c_000000004552_169	Transcriptional regulator, DeoR family	WP_000648859.1	DNA-binding transcription factor activity	transcription regulation
	Patient H	VC_c_000000004552	203237	38	G	T	0.0526316	S	S:203	VC_c_000000004552_172	Transcriptional regulator, AraC/XylS family	WP_001909470.1	DNA-binding transcription factor activity	transcription regulation
	Patient H	VC_c_000000010925	203708	29	T	C	0.0689655	N	N:V112A	VC_c_000000010925_184	Glyceraldehyde-3-phosphate dehydrogenase	WP_000153496.1	NAD binding	glucose metabolic process
	Patient H	VC_c_000000003946	207589	22	G	T	0.0909091	N	N:V336L	VC_c_000000003946_180	oligopeptide ABC transporter permease OppB	WP_001880879.1	transmembrane transport	transmembrane transport
	Patient H	VC_c_000000003946	221639	37	T	C	0.0540541	S	S:1133	VC_c_000000003946_192	sensor domain-containing diguanylate cyclase	WP_001880886.1	integral component of membrane
	Patient H	VC_c_000000004552	250958	28	A	G	0.0714286	N	N:L151S	VC_c_000000004552_217	protein deglycase HchA	A0A6N1RTI5	protein deglycase activity
	Patient H	VC_c_000000010925	284166	29	T	C	0.0689655	S	S:11	VC_c_000000010925_257	HIT domain-containing protein	WP_148530913.1	catalytic activity
	Patient H	VC_c_000000003946	333552	25	T	A	0.08	S	S:998	VC_c_000000003946_295	PTS sugar transporter subunit IIC/EAL domain-containing protein	WP_000948258.1	carbohydrate transmembrane transport	carbohydrate transport and metabolism
	Patient H	VC_c_000000003946	333553	24	A	T	0.0833333	N	N:M999L	VC_c_000000003946_295	PTS sugar transporter subunit IIC/EAL domain-containing protein	WP_000948258.1	carbohydrate transmembrane transport	carbohydrate transport and metabolism
	Patient H	VC_c_000000003946	458339	40	C	A	0.05	N	N:R1290S	VC_c_000000003946_399	galactose/methyl galactoside ABC transporter ATP-binding protein MglA	WP_001909557.1	carbohydrate transmembrane transport
	Patient H	VC_c_000000003946	459413	28	G	A	0.0714286	S	S:845	VC_c_000000003946_400	galactose/methyl galactoside ABC transporter permease MglC	WP_001881086.1	carbohydrate transmembrane transport
	Patient H	VC_c_000000003946	460149	28	T	C	0.0714286	S	S:164	VC_c_000000003946_401	outer membrane beta-barrel protein	WP_000859515.1	host outer membrane	OMP_b-brl domain
	Patient H	VC_c_000000003946	552912	26	C	A	0.0769231	N	N:D218Y	VC_c_000000003946_473	methyl-accepting chemotaxis protein	WP_000057937.1	signaling receptor activity	chemotaxis
	Patient I	VC_c_000000001695	6758	11	T	A	0.181818	N	N:Q1384L	VC_c_000000001695_6	Methyl-accepting chemotaxis protein	Q9KMQ2	chemotaxis	signal transduction
	Patient I	VC_c_000000003312	7582	26	T	C	0.0769231	N	N:S1158P	VC_c_000000003312_7	ATP-dependent RNA helicase RhlB	C3LQR1	RNA catabolic process
	Patient I	VC_c_000000001083	11135	13	A	T	0.153846	N	N:V256E	VC_c_000000001083_10	Ribosomal-protein-alanine acetyltransferase	Q9KU66	transferase activity	amino acid acetylation
	Patient I	VC_c_000000002011	12697	10	T	C	0.2	N	N:L598S	VC_c_000000002011_9	MFS transporter	Q9KTT1	transmembrane transport
	Patient I	VC_c_000000005751	13862	9	G	C	0.222222	N	N:A66P	VC_c_000000005751_11	DAO domain-containing protein	Q9KLG5	oxidoreductase activity
	Patient I	VC_c_000000005751	13865	10	G	T	0.2	N	N:V69F	VC_c_000000005751_11	DAO domain-containing protein	Q9KLG5	oxidoreductase activity
	Patient I	VC_c_000000007443	13917	7	T	C	0.285714	S	S:245	VC_c_000000007443_12	5-methylcytosine-specific restriction enzyme subunit McrC	WP_119466045.1	DNA restriction-modification system
	Patient I	VC_c_000000010925	14479	15	C	A	0.133333	S	S:123	VC_c_000000010925_17	PTS system, fructose-specific IIABC component	Q9KR25	fructose transmembrane transport
	Patient I	VC_c_000000006059	16797	21	G	A	0.0952381	N	N:A11767V	VC_c_000000006059_9	RTX toxin RtxA (Multifunctional-autoprocessing repeats-in-toxin)	Q9KS12	hemolysis by symbiont of host erythrocytes	pathogenesis
	Patient I	VC_c_000000010925	16823	6	C	A	0.333333	S	S:77	VC_c_000000010925_19	PTS system, nitrogen regulatory IIA component	Q9KR23	nitrogen compound metabolic process
	Patient I	VC_c_000000001083	17850	11	G	A	0.181818	S	S:642	VC_c_000000001083_17	Multidrug efflux pump VmrA	Q9KU73	transmembrane transport	xenobiotic transmembrane transporter activity	antibiotic resistance
	Patient I	VC_c_000000001695	19093	19	A	A	0.473684	S	S:2174	VC_c_000000001695_17	glycoside hydrolase	WP_053054973.1	carbohydrate transport and metabolism
	Patient I	VC_c_000000010925	20743	9	C	G	0.222222	N	N:P52R	VC_c_000000010925_22	Mannose-6-phosphate isomerase	Q9KR20	carbohydrate metabolic process	cell wall mannoprotein biosynthetic process
	Patient I	VC_c_000000005751	23035	13	C	T	0.153846	N	N:Q468*	VC_c_000000005751_19	hypothetical protein	Q9KLH5	fatty acid biosynthetic process
	Patient I	VC_c_000000001546	23542	12	T	C	0.166667	N	N:N1034D	VC_c_000000001546_20	Iron-regulated outer membrane virulence protein	P0C6R0	transmembrane transport	enterobactin transport	pathogenesis
	Patient I	VC_c_000000002120	25761	15	A	T	0.133333	N	N:N1446Y	VC_c_000000002120_24	Probable protein kinase UbiB	C3LPS7	ubiquinone biosynthetic process
	Patient I	VC_c_000000006103	26887	9	G	C	0.222222	S	S:105	VC_c_000000006103_27	Chemotaxis protein CheV	Q9KQ05	chemotaxis
	Patient I	VC_c_000000004552	34179	12	C	A	0.166667	S	S:120	VC_c_000000004552_25	ABC transporter, ATP-binding protein	Q9KKK3	transmembrane transport
	Patient I	VC_c_000000006103	38800	19	C	T	0.157895	N	N:D6671N	VC_c_000000006103_34	hypothetical protein	A0A0H3AKR5
	Patient I	VC_c_000000001695	40897	8	A	C	0.25	N	N:V694G	VC_c_000000001695_39	Iron(III) ABC transporter, permease protein	Q9KMU0	transmembrane transport	siderophore-dependent iron import into cell
	Patient I	VC_c_000000002357	41220	13	A	T	0.230769	N	N:N124I	VC_c_000000002357_37	4-hydroxy-3-methylbut-2-enyl diphosphate reductase	Q9KU44	biosynthesis process
	Patient I	VC_c_000000002357	42950	13	C	G	0.153846	N	N:A767P	VC_c_000000002357_38	Carbon starvation protein A	Q9KU42	cellular response to starvation
	Patient I	VC_c_000000002357	42952	15	G	A	0.133333	N	N:P769L	VC_c_000000002357_38	Carbon starvation protein A	Q9KU43	cellular response to starvation
	Patient I	VC_c_000000002262	45141	5	G	T	0.4	N	N:E917D	VC_c_000000002262_39	NADH dehydrogenase, putative	Q9KN09	oxidation-reduction process	integral component of membrane
	Patient I	VC_c_000000006309	48638	18	C	A	0.111111	N	N:P1149T	VC_c_000000006309_50	Arginine deiminase	C3LRF4	Arginine metabolism	catabolic process
	Patient I	VC_c_000000003704	48846	33	T	G	0.0606061	N	N:L3304R	VC_c_000000003704_44	Phosphoribosylformylglycinamidine synthase	Q9KTN2	Purine biosynthesis
	Patient I	VC_c_000000006309	50743	23	T	A	0.0869565	N	N:H490L	VC_c_000000006309_52	CN hydrolase domain-containing protein	Q9KUU4	nitrogen compound metabolic process
	Patient I	VC_c_000000002011	51389	14	T	A	0.142857	N	N:K1234M	VC_c_000000002011_44	Chitinase	Q9KTW1	chitin catabolic process	carbohydrate metabolic process
	Patient I	VC_c_000000001695	51553	7	G	C	0.285714	N	N:L1412V	VC_c_000000001695_47	Methyl-accepting chemotaxis protein HlyB	P15492	chemotaxis	signal transduction	pathogenesis
	Patient I	VC_c_000000002262	63821	18	T	C	0.111111	N	N:S1176P	VC_c_000000002262_52	C4-dicarboxylate transport sensor protein	Q9KN25	C4-dicarboxylate transport	kinase activity
	Patient I	VC_c_000000003312	64216	10	C	G	0.2	N	N:R1162P	VC_c_000000003312_54	Acyl protein synthase/acyl-CoA reductase RfbN	Q9KV99	fatty acid catabolic process	LuxE domain-containing protein
	Patient I	VC_c_000000002011	68013	22	T	A	0.0909091	N	N:K517M	VC_c_000000002011_58	Peptidase B	Q9KTX5	proteolysis
	Patient I	VC_c_000000009371	68117	11	G	A	0.181818	N	N:V921I	VC_c_000000009371_56	Catalase	Q9KRQ1	oxidoreductase activity	Hydrogen peroxide
	Patient I	VC_c_000000008681	80442	16	A	C	0.125	N	N:I12L	VC_c_000000008681_71	Primosomal protein N'	Q9KNQ3	DNA replication	DNA recombination
	Patient I	VC_c_000000008681	80443	16	T	C	0.125	N	N:I13T	VC_c_000000008681_71	Primosomal protein N'	Q9KNQ3	DNA replication	DNA recombination
	Patient I	VC_c_000000002062	82071	11	A	C	0.181818	N	N:N895T	VC_c_000000002062_61	Chromosome partition protein MukF	C3LN39	DNA replication
	Patient I	VC_c_000000002518	82513	7	G	A	0.285714	N	N:A166V	VC_c_000000002518_77	Cytochrome b561	Q9KM51	respiratory electron transport chain	heme binding
	Patient I	VC_c_000000002262	83381	8	A	G	0.25	S	S:849	VC_c_000000002262_69	Type VI secretion protein, ImpA_N domain-containing protein	Q9KN44	secretion system	integral component of membrane
	Patient I	VC_c_000000001083	86625	22	C	A	0.0909091	S	S:327	VC_c_000000001083_65	AB hydrolase-1 domain-containing protein	Q9KUC2	Carbohydrate metabolism
	Patient I	VC_c_000000010925	92024	15	A	C	0.133333	S	S:135	VC_c_000000010925_87	APH domain-containing protein	Q9KQV5
	Patient I	VC_c_000000010925	92025	13	C	G	0.153846	N	N:G136A	VC_c_000000010925_87	APH domain-containing protein	Q9KQV5
	Patient I	VC_c_000000008681	92997	10	A	G	0.2	N	N:I586T	VC_c_000000008681_83	hypothetical protein	Q9KNR5
	Patient I	VC_c_000000001083	103425	8	T	G	0.25	N	N:F174V	VC_c_000000001083_82	Phosphoheptose isomerase	Q9KUE2	Carbohydrate metabolism	zinc ion binding	lipopolysaccharide biosynthetic process
	Patient I	VC_c_000000001083	103427	11	T	A	0.181818	N	N:F176L	VC_c_000000001083_82	Phosphoheptose isomerase	Q9KUE2	Carbohydrate metabolism	zinc ion binding	lipopolysaccharide biosynthetic process
	Patient I	VC_c_000000008681	104804	12	G	C	0.166667	S	S:902	VC_c_000000008681_96	Glycerol-3-phosphate dehydrogenase [NAD(P)+]	C3LRW2	oxidoreductase activity	lipid biosynthesis
	Patient I	VC_c_000000004552	111551	12	T	C	0.166667	N	N:K1274E	VC_c_000000004552_88	Methyl-accepting chemotaxis protein	A0A233HDQ8	chemotaxis	signal transduction
	Patient I	VC_c_000000002518	111963	12	G	T	0.166667	N	N:G582C	VC_c_000000002518_98	PTS system, fructose-specific IIBC component	Q9KM72	fructose transmembrane transport
	Patient I	VC_c_000000009371	120285	10	T	G	0.2	N	N:S657A	VC_c_000000009371_106	N-acetyl-D-glucosamine kinase	Q9KRV2	Carbohydrate metabolism
	Patient I	VC_c_000000008681	123700	12	T	C	0.166667	S	S:299	VC_c_000000008681_110	Fimbrial assembly protein PilN	Q9KNU7	type IV pilus biogenesis
	Patient I	VC_c_000000010925	127195	5	T	A	0.4	N	N:L124H	VC_c_000000010925_117	C4-dicarboxylate transport sensor protein	Q9KQS3	C4-dicarboxylate transport	transmembrane transport
	Patient I	VC_c_000000004552	129807	6	G	T	0.333333	N	N:G282W	VC_c_000000004552_105	Gate domain-containing protein	Q9KKT8	integral component of membrane
	Patient I	VC_c_000000010925	131651	16	C	A	0.125	N	N:G1328C	VC_c_000000010925_119	C4-dicarboxylate TRAP transporter large permease protein DctM	Q9KQS1	C4-dicarboxylate transport	transmembrane transport
	Patient I	VC_c_000000001083	135137	17	G	A	0.117647	S	S:2412	VC_c_000000001083_112	Alanine--tRNA ligase	Q56648	protein biosynthesis
	Patient I	VC_c_000000008681	137869	20	T	C	0.1	S	S:267	VC_c_000000008681_123	Ribosomal protein S12 methylthiotransferase RimO	Q9KNW0	tRNA modification
	Patient I	VC_c_000000004552	139784	16	A	C	0.125	N	N:W53G	VC_c_000000004552_118	hypothetical protein	Q9KKV3	integral component of membrane
	Patient I	VC_c_000000008681	144392	17	G	T	0.117647	N	N:A165S	VC_c_000000008681_128	hypothetical protein	Q9KNW5
	Patient I	VC_c_000000009371	154753	12	C	G	0.166667	N	N:E1151Q	VC_c_000000009371_137	ABC transporter, ATP-binding protein	Q9KRY4	transmembrane transport	antibiotic resistance
	Patient I	VC_c_000000010925	156140	10	A	C	0.2	N	N:D630E	VC_c_000000010925_141	Chitinase	Q9KQP6	carbohydrate metabolic process	chitin catabolic process
	Patient I	VC_c_000000006103	160637	15	A	C	0.133333	N	N:M454R	VC_c_000000006103_144	hypothetical protein	Q9KPN6	integral component of membrane
	Patient I	VC_c_000000006103	160639	14	C	T	0.142857	S	S:456	VC_c_000000006103_144	hypothetical protein	Q9KPN6	integral component of membrane
	Patient I	VC_c_000000008681	223858	16	G	T	0.125	N	N:W103L	VC_c_000000008681_220	Anti-sigma B factor antagonist	Q9KP60	regulation of transcription
	Patient I	VC_c_000000008681	226823	13	A	T	0.153846	N	N:I337N	VC_c_000000008681_224	hypothetical protein	Q9KP64
	Patient I	VC_c_000000006103	229144	25	C	T	0.08	S	S:711	VC_c_000000006103_193	Probable membrane transporter protein	H9L4P2	integral component of membrane
	Patient I	VC_c_000000003946	229649	13	A	C	0.153846	S	S:887	VC_c_000000003946_199	Biotin synthase	A5F2H3	biotin biosynthetic process
	Patient I	VC_c_000000004552	317191	10	T	A	0.3	S	S:846	VC_c_000000004552_266	Acetyl-CoA synthase	Q9KLB7	acetyl-CoA biosynthetic process	lipid metabolic process
	Patient I	VC_c_000000004552	329496	6	A	T	0.333333	N	N:E706V	VC_c_000000004552_278	Biosynthetic arginine decarboxylase	Q9KLD1	biosynthesis process
	Patient I	VC_c_000000010925	343126	11	C	T	0.181818	S	S:483	VC_c_000000010925_314	Sigma-54 dependent transcriptional activator	Q9KQ66	regulation of transcription
	Patient I	VC_c_000000010925	352178	13	C	A	0.153846	N	N:A503S	VC_c_000000010925_322	TyrA protein	Q9KQ59	metabolic process	heme binding
	Patient I	VC_c_000000010925	357024	10	T	A	0.2	N	N:I311F	VC_c_000000010925_330	Outer membrane protein assembly factor BamC	Q9KQ48	outer membrane assembly
	Patient I	VC_c_000000010925	360396	23	C	A	0.0869565	N	N:L324F	VC_c_000000010925_334	Methyl-accepting chemotaxis protein	Q9KQ43	chemotaxis
	Patient I	VC_c_000000003946	416474	11	C	A	0.181818	N	N:L345F	VC_c_000000003946_367	hypothetical protein	Q9KSG5	signal transduction activity	uridylyltransferase activity
	Patient I	VC_c_000000003946	419130	12	T	C	0.166667	S	S:807	VC_c_000000003946_368	Aminotransferase	Q9KSG3	aspartate biosynthetic process
	Patient I	VC_c_000000003946	419131	12	G	T	0.166667	N	N:P808Q	VC_c_000000003946_368	Aminotransferase	Q9KSG3	aspartate biosynthetic process
	Patient I	VC_c_000000003946	430159	15	G	T	0.133333	N	N:A337E	VC_c_000000003946_376	MutT/nudix family protein	Q9KSF4	DNA repair
	Patient I	VC_c_000000003946	463049	15	T	A	0.133333	N	N:K1127*	VC_c_000000003946_403	hypothetical protein	Q9KSC6	integral component of membrane	( tricarboxylic transport membrane protein)
	Patient J	VC_c_000000005565	3993	29	A	C	0.206897	N	N:L251V	VC_c_000000005565_7	Dihydrofolate reductase type 1	Q7B9D5
	Patient J	VC_c_000000002011	4451	37	G	T	0.0540541	I
	Patient J	VC_c_000000002447	26317	52	T	C	0.0576923	I
	Patient J	VC_c_000000002447	26327	60	A	G	0.333333	I
	Patient J	VC_c_000000002447	26387	60	C	T	0.15	I
	Patient J	VC_c_000000002120	92124	80	G	C	0.05	I
	Patient K	VC_c_000000004155	910	14	C	A	0.142857	N	N:A161S	VC_c_000000004155_4	hypothetical protein	Q9KTM9
	Patient K	VC_c_000000005751	3936	22	C	A	0.0909091	S	S:648	VC_c_000000005751_4	hypothetical protein	Q9KLF8
	Patient K	VC_c_000000002357	8671	25	T	A	0.08	N	N:Q88L	VC_c_000000002357_7	Flagellar transcriptional regulator FlhD	A0A1H7RTA7	cell motility	bacterial-type flagellum assembly
	Patient K	VC_c_000000002685	13216	8	A	T	0.25	I
	Patient K	VC_c_000000005751	21397	18	T	C	0.111111	S	S:552	VC_c_000000005751_17	Tyrosine-specific transport protein	Q9KLH2	transmembrane transport	tyrosine transport
	Patient K	VC_c_000000003704	48412	26	T	C	0.0769231	S	S:2870	VC_c_000000003704_44	Phosphoribosylformylglycinamidine synthase	Q9KTN2	purine biosynthetic process
	Patient K	VC_c_000000008681	49119	36	A	G	0.0555556	I
	Patient K	VC_c_000000002262	64981	24	G	T	0.0833333	N	N:P200T	VC_c_000000002262_53	Spindolin-related protein	Q9KN26	chitin catabolic process	carbohydrate metabolic process
	Patient K	VC_c_000000009371	79598	20	G	T	0.1	N	N:L296I	VC_c_000000009371_68	Fumarate hydratase class II	Q9KRR3	metabolic process
	Patient K	VC_c_000000002685	84409	29	A	G	0.0689655	I
	Patient K	VC_c_000000002685	88746	33	G	T	0.0606061	N	N:E132*	VC_c_000000002685_77	Pyruvate dehydrogenase complex repressor	Q9KPF3	regulation of transcription
	Patient K	VC_c_000000001083	90677	38	T	C	0.0526316	N	N:Y420H	VC_c_000000001083_69	Poly(A) polymerase I	Q9KUC8	RNA processing	mRNA polyadenylation
	Patient K	VC_c_000000003312	94654	24	G	T	0.0833333	N	N:H5N	VC_c_000000003312_83	Formamidopyrimidine-DNA glycosylase mutM	C3LQI3	DNA repair
	Patient K	VC_c_000000003946	120050	25	G	T	0.08	S	S:1223	VC_c_000000003946_98	Folylpolyglutamate synthase/dihydrofolate synthase	Q9KTA2	biosynthetic process
	Patient K	VC_c_000000003312	132912	23	T	C	0.0869565	N	N:C897R	VC_c_000000003312_115	Glutathione reductase	Q9KVG0	cellular response to oxidative stress	cell redox homeostasis
	Patient K	VC_c_000000002062	136948	18	T	A	0.111111	N	N:C411S	VC_c_000000002062_108	Pseudouridine synthase Rlu family protein	Q9KRH4	RNA modification
	Patient K	VC_c_000000003946	145718	33	T	A	0.0606061	N	N:V1273E	VC_c_000000003946_125	Cation transport ATPase, E1-E2 family (Zinc/cadmium/mercury/lead-transporting ATPase)	Q9KT72	transmembrane transport	metal ion transmembrane transport
	Patient K	VC_c_000000010925	197178	37	A	T	0.0540541	N	N:I1009N	VC_c_000000010925_178	2,4-dienoyl-CoA reductase	Q9KQK5	fatty acid catabolic process
	Patient K	VC_c_000000004552	208398	23	G	T	0.0869565	S	S:518	VC_c_000000004552_177	hypothetical protein	Q9KL19	integral component of membrane
	Patient K	VC_c_000000008681	216752	29	C	A	0.0689655	N	N:G619V	VC_c_000000008681_210	ABC transporter, ATP-binding protein	H9L4Q7	transmembrane transport	LPS export ABC transporter
	Patient K	VC_c_000000003946	257413	23	G	A	0.0869565	S	S:956	VC_c_000000003946_228	Isocitrate dehydrogenase	Q9KSW5	oxidation-reduction process	Glyoxylate bypass
	Patient K	VC_c_000000010925	312039	37	A	G	0.0540541	N	N:L433S	VC_c_000000010925_281	hypothetical protein	Q9KQA0	integral component of membrane
	Patient K	VC_c_000000003946	339871	25	A	G	0.08	I
	Patient K	VC_c_000000003946	400038	12	G	T	0.166667	I
	Patient K	VC_c_000000003946	418319	10	G	A	1	I
	Patient L	VC_c_000000002011	6353	26	C	A	0.0769231	N	N:A907E	VC_c_000000002011_5	Helicase-related protein	Q9KTS6	RNA helicase activity
	Patient L	VC_c_000000002011	6421	15	C	A	0.133333	N	N:H975N	VC_c_000000002011_5	Helicase-related protein	Q9KTS6	RNA helicase activity
	Patient L	VC_c_000000001695	45291	33	G	A	0.0606061	N	N:G132R	VC_c_000000001695_44	Pre-pro-metalloprotease PrtV	C3LUP3	pathogenesis	cytolisis	virulence
	Patient L	VC_c_000000007443	51199	24	C	G	0.0833333	N	N:T928S	VC_c_000000007443_50	Cobalamin biosynthesis protein	A0A0M0HWT3	biosynthetic process
	Patient L	VC_c_000000003025	75953	36	G	C	0.0555556	I
	Patient L	VC_c_000000002120	78406	89	A	C	0.0561798	N	N:E211A	VC_c_000000002120_73	Signal recognition particle receptor FtsY	Q9KVJ6	protein targeting to membrane	biogenesis of membrane proteins
	Patient L	VC_c_000000002120	78407	91	A	C	0.0549451	N	N:E212D	VC_c_000000002120_73	Signal recognition particle receptor FtsY	Q9KVJ6	protein targeting to membrane	biogenesis of membrane proteins
	Patient L	VC_c_000000006103	93156	37	C	T	0.0540541	S	S:15	VC_c_000000006103_81	Elongation factor Ts	C3LQ31	translation elongation
	Patient L	VC_c_000000003946	107570	55	A	G	0.0606061	N	N:V652A	VC_c_000000003946_92	N-acetylglucosamine-6-phosphate deacetylase	O32445	carbohydrate metabolic process
	Patient L	VC_c_000000006103	193840	21	A	C	0.142857	I
	Patient L	VC_c_000000006103	193989	24	G	A	0.181818	N	N:E30K	VC_c_000000006103_168	hypothetical protein	Q9KPL0
	Patient L	VC_c_000000003946	383644	17	A	T	0.285714	I
	Patient L	VC_c_000000003946	536777	12	G	T	0.166667	N	N:R275S	VC_c_000000003946_461	Chemotaxis protein methyltransferase 2	Q9KS61	chemotaxis
	Patient M	VC_c_000000004392	11432	20	C	A	0.2	S	S:1691	VC_c_000000004392_9	Microbial collagenase	Q9KRJ0	proteolysis	collagen catabolic process
	Patient M	VC_c_000000006309	23184	38	A	T	0.0526316	I
	Patient N	VC_c_000000003025	508	17	A	G	0.117647	I
	Patient N	VC_c_000000002685	716	20	C	T	0.2	I
	Patient N	VC_c_000000001695	19093	23	A	A	0.434783	S	S:2174	VC_c_000000001695_17	glycoside hydrolase	Q9KMR6	carbohydrate transport
	Patient N	VC_c_000000001083	94396	18	A	T	0.25	S	S:513	VC_c_000000001083_73	Transport permease protein	Q9KUD2	transmembrane transporter
	Patient N	VC_c_000000002011	107282	17	A	A	0.428571	I
	Patient N	VC_c_000000003946	284509	14	C	T	0.142857	N	N:V740M	VC_c_000000003946_251	hypothetical protein	A0A0H3AG49
	Patient N	VC_c_000000003946	532474	19	C	A	0.222222	N	N:E491*	VC_c_000000003946_456	Methyl-accepting chemotaxis protein	Q9KS65	chemotaxis
