# Supplementary material for: A Combination of Metagenomic and Cultivation Approaches Reveals Hypermutator Phenotypes within Vibrio cholerae-Infected Patients
Source: mSystems. 2021 Aug 24;6(4):e00889-21. doi: 10.1128/mSystems.00889-21 (PMC8407408; doi:10.1128/mSystems.00889-21)
Supplement: TABLE S5 [file msystems.00889-21-st005.xlsx]

## Sheet: Table S5
Table S5: McDonald-Kreitman test for differential selection within and between patients.
Analyses were conducted for all the patients, but also for the five patients with hypermutator phenotype and the ten others with no hypermutators
		Hypermutators		No hypermutators		All
		NS	S	NS	S	NS	S
	Polymorphic (within patients)	244	93	46	14	290	107
	Fixed (between patients)	8	2	11	9	13	10
		Fisher exact test, p = 0.73		Fisher exact test, p = 0.087		Fisher exact test, p = 0.096
