# Supplementary material for: A Combination of Metagenomic and Cultivation Approaches Reveals Hypermutator Phenotypes within Vibrio cholerae-Infected Patients
Source: mSystems. 2021 Aug 24;6(4):e00889-21. doi: 10.1128/mSystems.00889-21 (PMC8407408; doi:10.1128/mSystems.00889-21)
Supplement: TABLE S6 [file msystems.00889-21-st006.xlsx]

## Sheet: Table S6
Table S6: Whole genome sequencing of 48 isolates from index cases and their asymptomatic contacts
	Isolate	Patient	Symptoms	Day after presentation of index case (day 1)	Accession number
	56.01C2	56.01	asymptomatic	2	SAMN16629481
	56.01C3	56.01	asymptomatic	2	SAMN16629482
	56.01C5	56.01	asymptomatic	2	SAMN16629483
	56.01C6	56.01	asymptomatic	2	SAMN16629484
	56.01C7	56.01	asymptomatic	2	SAMN16629485
	56.00C1	56.00	symptomatic	1	SAMN16629486
	56.00C2	56.00	symptomatic	1	SAMN16629487
	56.00C3	56.00	symptomatic	1	SAMN16629488
	56.00C4	56.00	symptomatic	1	SAMN16629489
	56.00C5	56.00	symptomatic	1	SAMN16629490
	57.01C3	57.01	asymptomatic	2	SAMN16629491
	57.01C4	57.01	asymptomatic	2	SAMN16629492
	57.01C5	57.01	asymptomatic	2	SAMN16629493
	57.01C6	57.01	asymptomatic	2	SAMN16629494
	57.01C7	57.01	asymptomatic	2	SAMN16629495
	57.00C1	57.00	symptomatic	1	SAMN16629496
	57.00C2	57.00	symptomatic	1	SAMN16629497
	57.00C3	57.00	symptomatic	1	SAMN16629498
	57.00C4	57.00	symptomatic	1	SAMN16629499
	57.00C5	57.00	symptomatic	1	SAMN16629500
	58.01C6	58.01	asymptomatic	2	SAMN16629501
	58.01C7	58.01	asymptomatic	2	SAMN16629502
	58.01C8	58.01	asymptomatic	2	SAMN16629503
	58.01C9	58.01	asymptomatic	2	SAMN16629504
	58.01C10	58.01	asymptomatic	2	SAMN16629505
	58.02d4C1	58.02	asymptomatic	4	SAMN16629506
	58.02d4C2	58.02	asymptomatic	4	SAMN16629507
	58.02d4C3	58.02	asymptomatic	4	SAMN16629508
	58.02d4C4	58.02	asymptomatic	4	SAMN16629509
	58.02d4C5	58.02	asymptomatic	4	SAMN16629510
	58.02d6C1	58.02	asymptomatic	6	SAMN16629511
	58.02d6C2	58.02	asymptomatic	6	SAMN16629512
	58.02d6C3	58.02	asymptomatic	6	SAMN16629513
	58.02d6C4	58.02	asymptomatic	6	SAMN16629514
	58.02d6C5	58.02	asymptomatic	6	SAMN16629515
	58.02d7C1	58.02	asymptomatic	7	SAMN16629516
	58.02d7C2	58.02	asymptomatic	7	SAMN16629517
	58.02d7C3	58.02	asymptomatic	7	SAMN16629518
	58.02d7C4	58.02	asymptomatic	7	SAMN16629519
	58.02d8C1	58.02	asymptomatic	8	SAMN16629520
	58.02d8C2	58.02	asymptomatic	8	SAMN16629521
	58.02d8C3	58.02	asymptomatic	8	SAMN16629522
	58.02d8C4	58.02	asymptomatic	8	SAMN16629523
	58.00C1	58.00	symptomatic	1	SAMN16629524
	58.00C2	58.00	symptomatic	1	SAMN16629525
	58.00C3	58.00	symptomatic	1	SAMN16629526
	58.00C4	58.00	symptomatic	1	SAMN16629527
	58.00C5	58.00	symptomatic	1	SAMN16629528
